# Supplementary material for: 5-Methyl-2,4-bis­(methyl­sulfan­yl)tricyclo­[6.2.1.02,7]undeca-4,9-diene-3,6-dione
Source: Acta Crystallogr Sect E Struct Rep Online. 2010 May 8;66(Pt 6):o1259. doi: 10.1107/S1600536810015710 (PMC2979396; doi:10.1107/S1600536810015710)
Supplement: Supplementary file 1 [file e-66-o1259-sup1.cif]

##############################################################################
###                                                                        ###
###        Electronic paper (Acta Crystallographica Section E)             ###
###                                                                        ###
##############################################################################
#                                                                            #
# This CIF contains the data in a paper accepted for publication in Acta     #
# Crystallographica Section E. It conforms to the requirements of Notes      #
# for Authors for Section E, and has been peer reviewed under the auspices   #
# of the IUCr Commission on Journals.                                        #
#                                                                            #
# Full details of the Crystallographic Information File format               #
# are given in the paper "The Crystallographic Information File (CIF):       #
# a New Standard Archive File for Crystallography" by S. R. Hall, F. H.      #
# Allen and I. D. Brown [Acta Cryst. (1991), A47, 655-685].                  #
#                                                                            #
# The current version of the core CIF dictionary is obtainable from          #
# ftp://ftp.iucr.org/pub/cif_core.dic. The current version number is 2.4.    #
#                                                                            #
# Software is freely available for graphical display of the structure(s) in  #
# this CIF.  For information consult the CIF home page http://www.iucr.org/  #
# cif/home.html                                                              #
#                                                                            #
# This file may be used for bona fide research purposes within the           #
# scientific community so long as proper attribution is given to the journal # 
# article from which it was obtained.                                        #
#                                                                            #
##############################################################################
                                             
data_global
_audit_creation_method     SHELXL-97
_journal_date_recd_electronic     2010-04-28
_journal_date_accepted     2010-04-28
_journal_name_full     'Acta Crystallographica, Section E'
_journal_year     2010
_journal_volume     66
_journal_issue      6
_journal_page_first     o1259
_journal_page_last     o1259
_journal_paper_category     QO
_journal_coeditor_code     HG2678
_publ_contact_author_name     ' Edward R.T. Tiekink '
_publ_contact_author_address
;
Department of Chemistry, University of Malaya,
50603 Kuala Lumpur, Malaysia
;
_publ_contact_author_email
;
edward.tiekink@gmail.com
;
_publ_contact_author_fax     ' +60 3 7967 4193 '
_publ_contact_author_phone     ' +60 3 7967 6775 '
_publ_section_title
;\
5-Methyl-2,4-bis(methylsulfanyl)tricyclo[6.2.1.0^2,7^]undeca-4,9-diene-3,6-\
dione
;
_publ_section_title_footnote
;
 Additional correspondence author, e-mail: cldvitta@iq.usp.br.
;
loop_
    _publ_author_name
    _publ_author_address
    'von Richthofen, Andreas A. '
;
Chemistry Institute of the University of S\~ao Paulo
Av. Prof. Lineu Prestes 748, 05508-000, S\~ao Paulo, SP, Brazil
;
    'Cardoso Filho, Jos\'e E. P.'
;
Chemistry Institute of the University of S\~ao Paulo
Av. Prof. Lineu Prestes 748, 05508-000, S\~ao Paulo, SP, Brazil
;
    'Marzorati, Liliana '
;
Chemistry Institute of the University of S\~ao Paulo
Av. Prof. Lineu Prestes 748, 05508-000, S\~ao Paulo, SP, Brazil
;
    'Zukerman-Schpector, Julio'
;
Department of Chemistry,
Universidade Federal de S\~ao Carlos,
13565-905 S\~ao Carlos
SP, Brazil
;
    'Tiekink, Edward R. T.'
;
Department of Chemistry, University of Malaya,
50603 Kuala Lumpur, Malaysia
;
    'Di Vitta, Claudio'
;
Chemistry Institute of the University of S\~ao Paulo
Av. Prof. Lineu Prestes 748, 05508-000, S\~ao Paulo, SP, Brazil
;
data_I
_audit_creation_method     SHELXL-97
_chemical_name_systematic
;
5-Methyl-2,4-bis(methylsulfanyl)tricyclo[6.2.1.0^2,7^]undeca-4,9-diene-3,6-dione
;
_chemical_name_common     ?
_chemical_formula_moiety     'C14 H16 O2 S2'
_chemical_formula_sum     'C14 H16 O2 S2'
_chemical_formula_iupac     'C14 H16 O2 S2'
_chemical_formula_weight     280.39
_chemical_melting_point     ?
_symmetry_cell_setting     monoclinic
_symmetry_space_group_name_H-M     'P 21/c'
_symmetry_space_group_name_Hall     '-P 2ybc'
loop_
    _symmetry_equiv_pos_as_xyz
    'x, y, z'
    '-x, y+1/2, -z+1/2'
    '-x, -y, -z'
    'x, -y-1/2, z-1/2'
_cell_length_a     9.1109(11)
_cell_length_b     17.3009(19)
_cell_length_c     9.3746(11)
_cell_angle_alpha     90
_cell_angle_beta     115.916(2)
_cell_angle_gamma     90
_cell_volume     1329.1(3)
_cell_formula_units_Z     4
_cell_measurement_reflns_used     5730
_cell_measurement_theta_min     2.4
_cell_measurement_theta_max     40.4
_cell_measurement_temperature     98(2)
_exptl_crystal_description     'block'
_exptl_crystal_colour     'pale-yellow'
_exptl_crystal_size_max     0.28
_exptl_crystal_size_mid     0.18
_exptl_crystal_size_min     0.15
_exptl_crystal_density_diffrn     1.401
_exptl_crystal_density_meas     ?
_exptl_crystal_density_method     'not measured'
_exptl_crystal_F_000     592
_exptl_absorpt_coefficient_mu     0.391
_exptl_absorpt_correction_type     'multi-scan'
_exptl_absorpt_process_details     '(ABSCOR; Higashi, 1995)'
_exptl_absorpt_correction_T_min     0.887
_exptl_absorpt_correction_T_max     1
_exptl_special_details
;
;
_diffrn_ambient_temperature     98(2)
_diffrn_radiation_type     MoK\a
_diffrn_radiation_wavelength     0.71073
_diffrn_radiation_source     'fine-focus sealed tube'
_diffrn_radiation_monochromator     graphite
_diffrn_measurement_device_type     'Rigaku AFC12\K/SATURN724'
_diffrn_measurement_method     \w
_diffrn_detector_area_resol_mean     ?
_diffrn_reflns_number     10394
_diffrn_reflns_av_R_equivalents     0.021
_diffrn_reflns_av_sigmaI/netI     0.021
_diffrn_reflns_theta_min     2.4
_diffrn_reflns_theta_max     27.5
_diffrn_reflns_theta_full     27.5
_diffrn_measured_fraction_theta_max     0.996
_diffrn_measured_fraction_theta_full     0.996
_diffrn_reflns_limit_h_min     -11
_diffrn_reflns_limit_h_max     11
_diffrn_reflns_limit_k_min     -22
_diffrn_reflns_limit_k_max     16
_diffrn_reflns_limit_l_min     -12
_diffrn_reflns_limit_l_max     12
_diffrn_standards_number     0
_diffrn_standards_interval_count     0
_diffrn_standards_interval_time     ?
_diffrn_standards_decay_%     '< 1'
_refine_special_details
;
Refinement of <i>F</i>^2^ against ALL reflections. The weighted <i>R</i>-factor
wR and goodness of fit <i>S</i> are based on <i>F</i>^2^, conventional
<i>R</i>-factors <i>R</i> are based on <i>F</i>, with <i>F</i> set to zero for
negative <i>F</i>^2^. The threshold expression of <i>F</i>^2^ >
\s(<i>F</i>^2^) is used only for calculating <i>R</i>-factors(gt) etc. and is
not relevant to the choice of reflections for refinement. <i>R</i>-factors
based on <i>F</i>^2^ are statistically about twice as large as those based on
<i>F</i>, and <i>R</i>- factors based on ALL data will be even larger.
;
_reflns_number_total     3044
_reflns_number_gt     2974
_reflns_threshold_expression     I>2\s(I)
_refine_ls_structure_factor_coef     Fsqd
_refine_ls_matrix_type     full
_refine_ls_R_factor_all     0.0356
_refine_ls_R_factor_gt     0.0348
_refine_ls_wR_factor_gt     0.0908
_refine_ls_wR_factor_ref     0.0916
_refine_ls_goodness_of_fit_ref     1.019
_refine_ls_restrained_S_all     1.019
_refine_ls_number_reflns     3044
_refine_ls_number_parameters     164
_refine_ls_number_restraints     0
_refine_ls_hydrogen_treatment     constr
_refine_ls_weighting_scheme     calc
_refine_ls_weighting_details
         'calc w=1/[\s^2^(Fo^2^)+(0.0478P)^2^+1.0842P] where P=(Fo^2^+2Fc^2^)/3'
_atom_sites_solution_hydrogens     geom
_atom_sites_solution_primary     direct
_atom_sites_solution_secondary     difmap
_refine_ls_shift/su_max     0.000
_refine_ls_shift/su_mean     0.000
_refine_diff_density_max     0.53
_refine_diff_density_min     -0.36
_refine_ls_extinction_method     none
_refine_ls_extinction_coef     ?
loop_
    _atom_type_symbol
    _atom_type_description
    _atom_type_scat_dispersion_real
    _atom_type_scat_dispersion_imag
    _atom_type_scat_source
    'C' 'C' 0.0033 0.0016
                         'International Tables Vol C Tables 4.2.6.8 and 6.1.1.4'
    'H' 'H' 0.0000 0.0000
                         'International Tables Vol C Tables 4.2.6.8 and 6.1.1.4'
    'O' 'O' 0.0106 0.0060
                         'International Tables Vol C Tables 4.2.6.8 and 6.1.1.4'
    'S' 'S' 0.1246 0.1234
                         'International Tables Vol C Tables 4.2.6.8 and 6.1.1.4'
_computing_data_collection     'CrystalClear (Rigaku/MSC, 2005)'
_computing_cell_refinement     'CrystalClear (Rigaku/MSC, 2005)'
_computing_data_reduction     'CrystalClear (Rigaku/MSC, 2005)'
_computing_structure_solution
                            'PATTY in DIRDIF92 (Beurskens <i>et al.</i>,  1992)'
_computing_structure_refinement     'SHELXL97 (Sheldrick, 2008)'
_computing_molecular_graphics     'ORTEP-3 (Farrugia, 1997)'
_computing_publication_material     'publCIF (Westrip, 2010)'
loop_
    _atom_site_type_symbol
    _atom_site_label
    _atom_site_fract_x
    _atom_site_fract_y
    _atom_site_fract_z
    _atom_site_U_iso_or_equiv
    _atom_site_adp_type
    _atom_site_calc_flag
    _atom_site_refinement_flags
    _atom_site_occupancy
    _atom_site_disorder_assembly
    _atom_site_disorder_group
    S S1 0.09559(4) 0.19478(2) 0.09496(4) 0.01770(11) Uani d . 1 . .
    S S2 0.59801(5) 0.11808(2) 0.12851(4) 0.01903(11) Uani d . 1 . .
    O O1 0.29429(13) 0.03034(6) 0.10133(13) 0.0187(2) Uani d . 1 . .
    O O2 0.54427(14) 0.17201(7) 0.62713(13) 0.0217(2) Uani d . 1 . .
    C C1 0.20518(17) 0.11982(8) 0.24056(16) 0.0131(3) Uani d . 1 . .
    C C2 0.09479(18) 0.05593(8) 0.26238(18) 0.0166(3) Uani d . 1 . .
    H H2 0.0093 0.0341 0.1651 0.020 Uiso calc R 1 . .
    C C3 0.21532(18) -0.00100(9) 0.37784(19) 0.0186(3) Uani d . 1 . .
    H H3 0.2376 -0.0504 0.3534 0.022 Uiso calc R 1 . .
    C C4 0.28332(19) 0.03223(9) 0.52005(19) 0.0192(3) Uani d . 1 . .
    H H4 0.3609 0.0102 0.6129 0.023 Uiso calc R 1 . .
    C C5 0.21127(18) 0.11264(9) 0.50320(18) 0.0176(3) Uani d . 1 . .
    H H5 0.2198 0.1368 0.6011 0.021 Uiso calc R 1 . .
    C C6 0.28355(17) 0.15956(8) 0.40699(17) 0.0143(3) Uani d . 1 . .
    H H6 0.2405 0.2123 0.3945 0.017 Uiso calc R 1 . .
    C C7 0.03709(19) 0.09835(9) 0.37360(19) 0.0201(3) Uani d . 1 . .
    H H7A -0.0213 0.1458 0.3281 0.024 Uiso calc R 1 . .
    H H7B -0.0269 0.0657 0.4092 0.024 Uiso calc R 1 . .
    C C8 0.32628(17) 0.08718(8) 0.18602(16) 0.0136(3) Uani d . 1 . .
    C C9 0.48477(17) 0.12970(8) 0.23722(17) 0.0136(3) Uani d . 1 . .
    C C10 0.55309(17) 0.16556(8) 0.38032(17) 0.0142(3) Uani d . 1 . .
    C C11 0.46773(17) 0.16467(8) 0.48354(17) 0.0146(3) Uani d . 1 . .
    C C12 0.71871(18) 0.20233(9) 0.44683(18) 0.0183(3) Uani d . 1 . .
    H H12A 0.8009 0.1631 0.4907 0.027 Uiso calc R 1 . .
    H H12B 0.7286 0.2383 0.5285 0.027 Uiso calc R 1 . .
    H H12C 0.7327 0.2291 0.3639 0.027 Uiso calc R 1 . .
    C C13 0.4452(2) 0.11235(10) -0.07521(18) 0.0232(3) Uani d . 1 . .
    H H13A 0.4978 0.1060 -0.1436 0.035 Uiso calc R 1 . .
    H H13B 0.3819 0.1590 -0.1028 0.035 Uiso calc R 1 . .
    H H13C 0.3749 0.0690 -0.0873 0.035 Uiso calc R 1 . .
    C C14 -0.0177(2) 0.13994(10) -0.08395(19) 0.0257(3) Uani d . 1 . .
    H H14A -0.0803 0.1746 -0.1689 0.039 Uiso calc R 1 . .
    H H14B -0.0898 0.1047 -0.0668 0.039 Uiso calc R 1 . .
    H H14C 0.0568 0.1114 -0.1112 0.039 Uiso calc R 1 . .
loop_
    _atom_site_aniso_label
    _atom_site_aniso_U_11
    _atom_site_aniso_U_22
    _atom_site_aniso_U_33
    _atom_site_aniso_U_12
    _atom_site_aniso_U_13
    _atom_site_aniso_U_23
    S1 0.01849(19) 0.01411(19) 0.01702(18) 0.00254(13) 0.00454(15) 0.00180(13)
    S2 0.0191(2) 0.0247(2) 0.01740(19) -0.00085(14) 0.01171(15) -0.00128(14)
    O1 0.0216(5) 0.0166(5) 0.0186(5) -0.0013(4) 0.0093(4) -0.0041(4)
    O2 0.0207(6) 0.0295(6) 0.0137(5) -0.0047(4) 0.0064(4) -0.0031(4)
    C1 0.0132(6) 0.0120(6) 0.0127(6) 0.0011(5) 0.0045(5) 0.0013(5)
    C2 0.0148(7) 0.0163(7) 0.0189(7) -0.0022(5) 0.0075(6) 0.0001(5)
    C3 0.0212(7) 0.0136(7) 0.0245(7) 0.0008(5) 0.0133(6) 0.0039(6)
    C4 0.0212(7) 0.0180(7) 0.0210(7) 0.0010(6) 0.0116(6) 0.0046(6)
    C5 0.0186(7) 0.0195(7) 0.0178(7) -0.0001(5) 0.0109(6) 0.0007(6)
    C6 0.0160(7) 0.0146(6) 0.0140(6) -0.0005(5) 0.0079(5) -0.0011(5)
    C7 0.0175(7) 0.0208(7) 0.0254(8) 0.0011(6) 0.0126(6) 0.0026(6)
    C8 0.0154(7) 0.0130(6) 0.0119(6) 0.0011(5) 0.0054(5) 0.0026(5)
    C9 0.0149(6) 0.0133(6) 0.0141(6) 0.0010(5) 0.0076(5) 0.0014(5)
    C10 0.0143(6) 0.0127(6) 0.0155(6) 0.0006(5) 0.0065(5) 0.0011(5)
    C11 0.0172(7) 0.0122(6) 0.0145(6) -0.0014(5) 0.0070(6) -0.0014(5)
    C12 0.0156(7) 0.0204(7) 0.0191(7) -0.0034(5) 0.0078(6) -0.0018(6)
    C13 0.0317(9) 0.0263(8) 0.0146(7) 0.0017(7) 0.0130(7) 0.0011(6)
    C14 0.0246(8) 0.0248(8) 0.0178(7) 0.0020(6) 0.0001(6) -0.0012(6)
_geom_special_details
;
All esds (except the esd in the dihedral angle between two l.s. planes) are
estimated using the full covariance matrix. The cell esds are taken into
account individually in the estimation of esds in distances, angles and
torsion angles; correlations between esds in cell parameters are only used
when they are defined by crystal symmetry. An approximate (isotropic)
treatment of cell esds is used for estimating esds involving l.s. planes.
;
loop_
    _geom_bond_atom_site_label_1
    _geom_bond_atom_site_label_2
    _geom_bond_site_symmetry_2
    _geom_bond_distance
    _geom_bond_publ_flag
    S1 C14 . 1.8071(17) ?
    S1 C1 . 1.8304(14) ?
    S2 C9 . 1.7500(14) ?
    S2 C13 . 1.8086(17) ?
    O1 C8 . 1.2167(18) ?
    O2 C11 . 1.2223(18) ?
    C1 C8 . 1.5135(19) ?
    C1 C6 . 1.5630(19) ?
    C1 C2 . 1.5668(19) ?
    C2 C3 . 1.520(2) ?
    C2 C7 . 1.543(2) ?
    C2 H2 . 0.9800 ?
    C3 C4 . 1.330(2) ?
    C3 H3 . 0.9300 ?
    C4 C5 . 1.517(2) ?
    C4 H4 . 0.9300 ?
    C5 C7 . 1.540(2) ?
    C5 C6 . 1.557(2) ?
    C5 H5 . 0.9800 ?
    C6 C11 . 1.512(2) ?
    C6 H6 . 0.9800 ?
    C7 H7A . 0.9700 ?
    C7 H7B . 0.9700 ?
    C8 C9 . 1.5003(19) ?
    C9 C10 . 1.357(2) ?
    C10 C11 . 1.4830(19) ?
    C10 C12 . 1.4994(19) ?
    C12 H12A . 0.9600 ?
    C12 H12B . 0.9600 ?
    C12 H12C . 0.9600 ?
    C13 H13A . 0.9600 ?
    C13 H13B . 0.9600 ?
    C13 H13C . 0.9600 ?
    C14 H14A . 0.9600 ?
    C14 H14B . 0.9600 ?
    C14 H14C . 0.9600 ?
loop_
    _geom_angle_atom_site_label_1
    _geom_angle_atom_site_label_2
    _geom_angle_atom_site_label_3
    _geom_angle_site_symmetry_1
    _geom_angle_site_symmetry_3
    _geom_angle
    _geom_angle_publ_flag
    C14 S1 C1 . . 102.96(7) ?
    C9 S2 C13 . . 104.11(7) ?
    C8 C1 C6 . . 114.76(11) ?
    C8 C1 C2 . . 112.65(11) ?
    C6 C1 C2 . . 102.67(11) ?
    C8 C1 S1 . . 104.66(9) ?
    C6 C1 S1 . . 107.16(9) ?
    C2 C1 S1 . . 115.16(10) ?
    C3 C2 C7 . . 100.40(12) ?
    C3 C2 C1 . . 104.19(11) ?
    C7 C2 C1 . . 100.39(11) ?
    C3 C2 H2 . . 116.5 ?
    C7 C2 H2 . . 116.5 ?
    C1 C2 H2 . . 116.5 ?
    C4 C3 C2 . . 107.98(13) ?
    C4 C3 H3 . . 126.0 ?
    C2 C3 H3 . . 126.0 ?
    C3 C4 C5 . . 107.54(14) ?
    C3 C4 H4 . . 126.2 ?
    C5 C4 H4 . . 126.2 ?
    C4 C5 C7 . . 100.65(12) ?
    C4 C5 C6 . . 105.37(12) ?
    C7 C5 C6 . . 100.23(12) ?
    C4 C5 H5 . . 116.1 ?
    C7 C5 H5 . . 116.1 ?
    C6 C5 H5 . . 116.1 ?
    C11 C6 C5 . . 114.71(12) ?
    C11 C6 C1 . . 115.31(11) ?
    C5 C6 C1 . . 102.97(11) ?
    C11 C6 H6 . . 107.8 ?
    C5 C6 H6 . . 107.8 ?
    C1 C6 H6 . . 107.8 ?
    C5 C7 C2 . . 94.11(11) ?
    C5 C7 H7A . . 112.9 ?
    C2 C7 H7A . . 112.9 ?
    C5 C7 H7B . . 112.9 ?
    C2 C7 H7B . . 112.9 ?
    H7A C7 H7B . . 110.3 ?
    O1 C8 C9 . . 121.85(13) ?
    O1 C8 C1 . . 121.33(13) ?
    C9 C8 C1 . . 116.80(12) ?
    C10 C9 C8 . . 120.12(13) ?
    C10 C9 S2 . . 119.71(11) ?
    C8 C9 S2 . . 119.17(10) ?
    C9 C10 C11 . . 119.70(13) ?
    C9 C10 C12 . . 123.26(13) ?
    C11 C10 C12 . . 116.91(12) ?
    O2 C11 C10 . . 120.53(13) ?
    O2 C11 C6 . . 120.63(13) ?
    C10 C11 C6 . . 118.73(12) ?
    C10 C12 H12A . . 109.5 ?
    C10 C12 H12B . . 109.5 ?
    H12A C12 H12B . . 109.5 ?
    C10 C12 H12C . . 109.5 ?
    H12A C12 H12C . . 109.5 ?
    H12B C12 H12C . . 109.5 ?
    S2 C13 H13A . . 109.5 ?
    S2 C13 H13B . . 109.5 ?
    H13A C13 H13B . . 109.5 ?
    S2 C13 H13C . . 109.5 ?
    H13A C13 H13C . . 109.5 ?
    H13B C13 H13C . . 109.5 ?
    S1 C14 H14A . . 109.5 ?
    S1 C14 H14B . . 109.5 ?
    H14A C14 H14B . . 109.5 ?
    S1 C14 H14C . . 109.5 ?
    H14A C14 H14C . . 109.5 ?
    H14B C14 H14C . . 109.5 ?
loop_
    _geom_torsion_atom_site_label_1
    _geom_torsion_atom_site_label_2
    _geom_torsion_atom_site_label_3
    _geom_torsion_atom_site_label_4
    _geom_torsion_site_symmetry_1
    _geom_torsion_site_symmetry_2
    _geom_torsion_site_symmetry_3
    _geom_torsion_site_symmetry_4
    _geom_torsion
    _geom_torsion_publ_flag
    C14 S1 C1 C8 . . . . 67.48(11) ?
    C14 S1 C1 C6 . . . . -170.26(10) ?
    C14 S1 C1 C2 . . . . -56.77(12) ?
    C8 C1 C2 C3 . . . . 55.85(15) ?
    C6 C1 C2 C3 . . . . -68.13(13) ?
    S1 C1 C2 C3 . . . . 175.78(10) ?
    C8 C1 C2 C7 . . . . 159.48(12) ?
    C6 C1 C2 C7 . . . . 35.50(13) ?
    S1 C1 C2 C7 . . . . -80.59(12) ?
    C7 C2 C3 C4 . . . . -32.22(15) ?
    C1 C2 C3 C4 . . . . 71.40(15) ?
    C2 C3 C4 C5 . . . . -0.54(16) ?
    C3 C4 C5 C7 . . . . 33.23(15) ?
    C3 C4 C5 C6 . . . . -70.61(15) ?
    C4 C5 C6 C11 . . . . -59.34(15) ?
    C7 C5 C6 C11 . . . . -163.48(12) ?
    C4 C5 C6 C1 . . . . 66.75(14) ?
    C7 C5 C6 C1 . . . . -37.39(13) ?
    C8 C1 C6 C11 . . . . 4.20(17) ?
    C2 C1 C6 C11 . . . . 126.78(12) ?
    S1 C1 C6 C11 . . . . -111.53(11) ?
    C8 C1 C6 C5 . . . . -121.50(12) ?
    C2 C1 C6 C5 . . . . 1.07(13) ?
    S1 C1 C6 C5 . . . . 122.77(10) ?
    C4 C5 C7 C2 . . . . -49.33(13) ?
    C6 C5 C7 C2 . . . . 58.61(12) ?
    C3 C2 C7 C5 . . . . 48.84(12) ?
    C1 C2 C7 C5 . . . . -57.84(12) ?
    C6 C1 C8 O1 . . . . 148.85(13) ?
    C2 C1 C8 O1 . . . . 31.83(18) ?
    S1 C1 C8 O1 . . . . -93.99(14) ?
    C6 C1 C8 C9 . . . . -33.00(17) ?
    C2 C1 C8 C9 . . . . -150.01(12) ?
    S1 C1 C8 C9 . . . . 84.16(12) ?
    O1 C8 C9 C10 . . . . -148.32(14) ?
    C1 C8 C9 C10 . . . . 33.53(19) ?
    O1 C8 C9 S2 . . . . 20.23(19) ?
    C1 C8 C9 S2 . . . . -157.91(10) ?
    C13 S2 C9 C10 . . . . -153.96(12) ?
    C13 S2 C9 C8 . . . . 37.43(13) ?
    C8 C9 C10 C11 . . . . -2.0(2) ?
    S2 C9 C10 C11 . . . . -170.46(10) ?
    C8 C9 C10 C12 . . . . 173.67(13) ?
    S2 C9 C10 C12 . . . . 5.2(2) ?
    C9 C10 C11 O2 . . . . 155.13(14) ?
    C12 C10 C11 O2 . . . . -20.8(2) ?
    C9 C10 C11 C6 . . . . -28.7(2) ?
    C12 C10 C11 C6 . . . . 155.42(13) ?
    C5 C6 C11 O2 . . . . -38.17(19) ?
    C1 C6 C11 O2 . . . . -157.58(14) ?
    C5 C6 C11 C10 . . . . 145.63(13) ?
    C1 C6 C11 C10 . . . . 26.22(18) ?
