# Supplementary material for: 5-Methyl-2,4-bis­(methyl­sulfan­yl)tricyclo­[6.2.1.02,7]undeca-4,9-diene-3,6-dione
Source: Acta Crystallogr Sect E Struct Rep Online. 2010 May 8;66(Pt 6):o1259. doi: 10.1107/S1600536810015710 (PMC2979396; doi:10.1107/S1600536810015710)
Supplement: Supplementary file 2 [file e-66-o1259-Isup2.hkl]

#
# h,k,l, Fc-squared, Fo-squared, sigma(Fo-squared) and status flag
#
data_I
_shelx_title '  _96'
_shelx_refln_list_code          4
_shelx_F_calc_maximum      121.97
_exptl_crystal_F_000       592.00
_reflns_d_resolution_high  0.7697
 
loop_
 _symmetry_equiv_pos_as_xyz
 'x, y, z'
 '-x, y+1/2, -z+1/2'
 '-x, -y, -z'
 'x, -y-1/2, z-1/2'
 
_cell_length_a     9.1109
_cell_length_b    17.3009
_cell_length_c     9.3746
_cell_angle_alpha  90.000
_cell_angle_beta  115.916
_cell_angle_gamma  90.000
 
_shelx_F_squared_multiplier     1.000
 
loop_
 _refln_index_h
 _refln_index_k
 _refln_index_l
 _refln_F_squared_calc
 _refln_F_squared_meas
 _refln_F_squared_sigma
 _refln_observed_status
   2   0   0      979.72      980.53     23.07 o
   3   0   0        3.25        4.33      1.26 o
   4   0   0     1192.28     1531.60     21.84 o
   5   0   0      642.12      708.66     14.54 o
   6   0   0     2353.88     2346.12     31.59 o
   7   0   0       63.37       95.36     11.99 o
   8   0   0      200.71      171.96     15.31 o
   9   0   0       86.59       81.47     13.47 o
  10   0   0     1481.56     1591.40    234.40 o
   2   1   0     7663.18     7756.45     94.74 o
   3   1   0       27.97       44.95      2.65 o
   4   1   0     1912.53     2012.99     20.70 o
   5   1   0        8.95        8.15      2.14 o
   6   1   0      117.72      112.11      4.47 o
   7   1   0        1.54        5.15      2.99 o
   8   1   0     1759.03     1799.67     19.83 o
   9   1   0       91.15       95.76      9.18 o
  10   1   0       31.88       33.44      4.30 o
   0   2   0        0.75       13.27      0.82 o
   1   2   0       19.96       25.59      0.97 o
   2   2   0     3593.39     3620.96     34.21 o
   3   2   0     1375.46     1397.77     18.72 o
   4   2   0      125.41       92.89      2.72 o
   5   2   0      508.29      530.63      8.04 o
   6   2   0      290.92      235.66      5.58 o
   7   2   0        0.87        4.84      1.38 o
   8   2   0       21.68       33.81      3.51 o
   9   2   0       55.29       62.11      5.90 o
  10   2   0        3.80        5.13      1.41 o
   1   3   0     5228.74     5382.79     24.65 o
   2   3   0        5.76        6.82      0.64 o
   3   3   0     3753.62     3659.85     35.26 o
   4   3   0      407.03      461.75      6.26 o
   5   3   0      279.10      315.53      5.76 o
   6   3   0      247.72      223.27      8.11 o
   7   3   0     1670.99     1633.97     18.96 o
   8   3   0      134.36      133.05      9.08 o
   9   3   0       47.20       49.03      4.96 o
  10   3   0        0.00        2.25      0.77 o
   1   4   0     5041.44     5157.36     26.29 o
   2   4   0     9344.09    10899.92   1569.34 o
   3   4   0      420.47      478.90      5.07 o
   4   4   0       10.06       28.80      2.37 o
   5   4   0     2795.67     2628.31     24.43 o
   6   4   0        8.92        7.57      2.38 o
   7   4   0        0.33        2.75      1.17 o
   8   4   0       11.77        5.87      0.95 o
   9   4   0        5.54        6.68      1.17 o
  10   4   0       45.01       46.09      4.81 o
   1   5   0      697.03      714.66      5.15 o
   2   5   0     1350.64     1298.14      7.29 o
   3   5   0     1612.58     1796.47     21.29 o
   4   5   0      100.76       74.50     11.20 o
   5   5   0       21.48       36.49      3.43 o
   6   5   0       34.96       50.79      3.61 o
   7   5   0       29.55       24.27      2.04 o
   8   5   0      358.09      355.59      6.56 o
   9   5   0       65.47       65.24      5.35 o
  10   5   0       63.19       55.69      5.77 o
   0   6   0     4895.16     5588.19     52.25 o
   1   6   0      718.52      934.77      5.43 o
   2   6   0      170.80      207.49      3.10 o
   3   6   0      885.55      969.71      6.98 o
   4   6   0      770.32      855.97     10.38 o
   5   6   0      786.22      767.54      8.98 o
   6   6   0      104.51       69.41      6.82 o
   7   6   0       78.93       53.60      3.25 o
   8   6   0        5.28        2.53      0.86 o
   9   6   0       55.79       58.76      5.22 o
  10   6   0        0.45        0.63      1.19 o
   1   7   0     1073.12      986.31      9.25 o
   2   7   0       45.25       39.39      1.33 o
   3   7   0      735.52      713.55      6.08 o
   4   7   0     2274.05     2229.67     14.50 o
   5   7   0      199.27      196.88      3.30 o
   6   7   0      231.49      241.11      3.50 o
   7   7   0     2692.97     2724.59     20.90 o
   8   7   0      367.47      361.36      6.27 o
   9   7   0      572.38      584.21     16.69 o
  10   7   0      224.55      235.23     13.27 o
   0   8   0      272.41      281.69      3.18 o
   1   8   0     1960.78     2113.04     12.41 o
   2   8   0      173.05      198.62      4.05 o
   3   8   0        0.06        5.50      0.61 o
   4   8   0      411.07      395.80      4.64 o
   5   8   0     6231.53     6210.84     46.64 o
   6   8   0      169.99      158.06      9.49 o
   7   8   0        0.26        1.21      0.35 o
   8   8   0       17.32       17.32      3.01 o
   9   8   0      243.52      240.34     12.57 o
   1   9   0       25.55       47.83      1.85 o
   2   9   0     1145.13     1301.14      8.44 o
   3   9   0     4437.59     4871.91    112.94 o
   4   9   0      178.59      180.05      4.43 o
   5   9   0       64.89       48.88      4.34 o
   6   9   0      397.05      326.30      9.20 o
   7   9   0      418.18      383.99     10.94 o
   8   9   0      236.68      240.95      5.03 o
   9   9   0       89.77       94.94      7.99 o
   0  10   0     1853.15     1739.49     14.14 o
   1  10   0      464.93      561.48      4.68 o
   2  10   0       39.89       59.49      1.93 o
   3  10   0       26.75       27.52      1.94 o
   4  10   0      758.12      864.47     23.31 o
   5  10   0       23.07       29.41      2.68 o
   6  10   0      564.16      602.17      6.39 o
   7  10   0      365.10      324.97      5.98 o
   8  10   0        9.81       12.15      2.91 o
   9  10   0       66.03       58.37      8.74 o
   1  11   0      348.22      365.23      3.53 o
   2  11   0     1799.94     1726.17     12.99 o
   3  11   0        1.53        1.21      0.49 o
   5  11   0      296.10      253.23      5.60 o
   6  11   0      137.72      124.32     11.64 o
   7  11   0      283.25      275.98      8.44 o
   8  11   0      994.20     1003.16     11.93 o
   9  11   0        3.41        4.23      1.35 o
   0  12   0     1441.27     1488.92     15.23 o
   1  12   0      155.81      125.53      3.06 o
   2  12   0       44.28       43.08      1.91 o
   3  12   0       29.34       31.47      2.04 o
   4  12   0      372.15      365.82      5.03 o
   5  12   0        3.93        4.34      0.72 o
   6  12   0      582.22      528.50     17.72 o
   7  12   0        0.25        1.79      1.10 o
   8  12   0      143.57      144.26     15.59 o
   9  12   0      204.57      207.78     35.18 o
   1  13   0      177.94      193.67      2.74 o
   2  13   0      383.99      341.51      3.96 o
   3  13   0      355.47      328.69      3.68 o
   4  13   0      479.20      475.54     10.02 o
   5  13   0        0.00        0.65      0.26 o
   6  13   0       50.65       28.91      4.30 o
   7  13   0       67.67       69.56      8.76 o
   8  13   0      678.82      688.62     34.05 o
   0  14   0     1582.49     1626.78     11.90 o
   1  14   0      558.24      577.73      4.62 o
   2  14   0       41.72       44.32      2.22 o
   3  14   0        4.35        4.13      0.45 o
   4  14   0       20.76       25.53      1.41 o
   5  14   0        2.72        3.29      0.65 o
   6  14   0      242.14      219.78     43.03 o
   7  14   0       71.22       66.39     12.14 o
   8  14   0      124.20      109.04     18.93 o
   1  15   0        6.05       15.29      1.26 o
   2  15   0     2058.54     2200.96     16.55 o
   3  15   0       14.88       11.78      1.27 o
   4  15   0       11.95       10.40      1.63 o
   5  15   0       59.56       53.76      3.36 o
   6  15   0        0.04        1.15      2.60 o
   7  15   0        9.21        8.56      2.74 o
   0  16   0      459.77      493.63      7.92 o
   1  16   0      126.31      117.15      5.40 o
   2  16   0      263.77      288.35     11.31 o
   3  16   0      675.85      704.80      5.15 o
   4  16   0      630.34      608.70      6.40 o
   5  16   0      216.90      195.50     10.80 o
   6  16   0      555.66      552.65      7.73 o
   7  16   0      628.68      649.39     16.14 o
   1  17   0        0.87        2.83      0.45 o
   2  17   0      237.95      239.11      5.32 o
   3  17   0      522.68      500.64      6.42 o
   4  17   0        1.04        0.99      0.48 o
   5  17   0       16.29       14.34      2.92 o
   6  17   0       53.32       54.08      7.82 o
   0  18   0       41.99       34.45      2.71 o
   1  18   0     1084.65     1124.54     21.42 o
   2  18   0       42.23       46.12      3.59 o
   3  18   0      476.57      490.08     10.51 o
   4  18   0       36.86       34.65      5.82 o
   5  18   0     1398.80     1468.32     22.04 o
   6  18   0       43.47       30.17      9.50 o
   1  19   0      277.29      275.85      5.03 o
   2  19   0       41.12       45.42      3.28 o
   3  19   0     1183.79     1245.36     12.33 o
   4  19   0      113.63      106.26     10.73 o
   5  19   0        0.07        1.98      0.81 o
   0  20   0        4.77        5.72      4.11 o
   1  20   0     1279.73     1368.59     14.34 o
   2  20   0        2.32        3.07      1.20 o
   3  20   0        8.53        8.87      1.06 o
   4  20   0       53.44       56.18      6.18 o
   1  21   0        0.71        1.95      1.25 o
   2  21   0      342.83      358.25     15.20 o
   3  21   0      304.35      310.43      8.45 o
   0  22   0      462.71      477.61     12.95 o
   1  22   0      178.74      180.14      7.23 o
   2  22   0       19.63       24.88      2.47 o
 -11   1   1       11.58       10.33      1.73 o
 -10   1   1      196.90      201.23      8.49 o
  -9   1   1       21.03       13.11      2.11 o
  -8   1   1      458.19      470.35     11.73 o
  -7   1   1      753.79      755.00      9.43 o
  -6   1   1      405.78      339.83      6.98 o
  -5   1   1      112.95      103.34      2.95 o
  -4   1   1      185.73      165.06      4.66 o
  -3   1   1       53.40       42.53      1.99 o
  -1   1   1     2914.98     2926.75     12.09 o
   0   1   1       31.17       30.52      1.89 o
   1   1   1     4581.29     4681.60     25.99 o
   2   1   1      137.80      143.95      2.74 o
   3   1   1     2190.59     2314.49     16.39 o
   4   1   1     5143.20     5362.66     37.56 o
   5   1   1       88.70       86.19      6.45 o
   6   1   1        0.23        3.63      2.24 o
   7   1   1       85.20       82.89      9.17 o
   8   1   1      678.65      600.12     10.94 o
   9   1   1        0.67        2.14      1.32 o
  10   1   1      107.61      105.05      7.55 o
 -10   2   1      897.05      911.36     12.21 o
  -9   2   1       23.18       17.61      3.27 o
  -8   2   1      878.59      938.43     19.69 o
  -7   2   1      172.58      206.02      6.74 o
  -6   2   1      431.95      393.25      6.99 o
  -5   2   1       18.58       22.48      2.56 o
  -4   2   1      962.67      862.38     11.33 o
  -3   2   1       49.81       71.31      1.97 o
  -2   2   1      326.88      330.39      3.43 o
  -1   2   1        0.09        4.99      0.27 o
   1   2   1      514.31      504.39      3.28 o
   2   2   1      117.92      119.55      3.01 o
   3   2   1      547.29      501.36      5.37 o
   4   2   1       29.67       45.75      3.77 o
   5   2   1       18.28       36.94      3.01 o
   6   2   1     2640.61     2619.60     22.46 o
   7   2   1        4.48        2.30      0.98 o
   8   2   1      808.36      780.64     13.54 o
   9   2   1       91.04      116.24      8.41 o
  10   2   1      328.49      341.98      7.44 o
 -10   3   1      189.35      191.66      7.34 o
  -9   3   1      148.81      149.79      9.24 o
  -8   3   1       39.56       43.63      3.48 o
  -7   3   1       40.72       50.31      4.45 o
  -6   3   1     1312.62     1228.29     17.97 o
  -5   3   1      478.25      502.95      7.65 o
  -4   3   1     1663.73     1726.44     17.36 o
  -3   3   1      581.93      591.42      5.80 o
  -2   3   1     4298.86     4158.78     27.44 o
  -1   3   1     4001.48     4079.18     19.88 o
   0   3   1        5.79        5.19      0.32 o
   1   3   1     5599.17     5627.51     36.80 o
   2   3   1      164.48      147.48      2.06 o
   3   3   1        2.49        1.90      0.44 o
   4   3   1     3472.13     3334.72     23.67 o
   5   3   1       39.54       61.26      8.27 o
   6   3   1      143.57      140.51      7.60 o
   7   3   1      549.90      442.07      8.98 o
   8   3   1      876.63      808.24     14.34 o
   9   3   1        1.43        0.62      0.81 o
  10   3   1      584.03      602.13     25.70 o
 -10   4   1       44.16       40.49      3.25 o
  -9   4   1      149.42      142.64      7.24 o
  -8   4   1      313.59      313.66      6.03 o
  -7   4   1      354.60      356.38      4.47 o
  -6   4   1       33.66       51.05      3.19 o
  -5   4   1      774.90      720.18      8.79 o
  -4   4   1       55.78       58.29      2.63 o
  -3   4   1     4027.49     3915.38     28.06 o
  -2   4   1     1962.27     2094.05     14.36 o
  -1   4   1      868.77      935.37      5.29 o
   0   4   1      260.75      295.30      1.95 o
   1   4   1     1425.92     1399.74      9.80 o
   2   4   1      556.83      566.30      6.18 o
   3   4   1      495.04      471.82      4.23 o
   4   4   1        3.45        2.69      0.65 o
   5   4   1        5.96        8.79      1.20 o
   6   4   1      470.18      476.96      8.76 o
   7   4   1      426.02      418.90      7.62 o
   8   4   1       50.08       47.68      3.32 o
   9   4   1      115.62      122.53      8.87 o
  10   4   1        1.49        2.28      1.01 o
 -10   5   1        9.02        8.29      1.52 o
  -9   5   1        3.41        3.34      0.82 o
  -8   5   1       10.24       12.12      1.96 o
  -7   5   1     3443.65     3498.69     34.38 o
  -6   5   1       57.60       58.84      4.10 o
  -5   5   1      375.63      365.14      5.15 o
  -4   5   1     1217.26     1221.95     10.23 o
  -3   5   1     1470.72     1629.42     15.96 o
  -2   5   1       43.17       43.33      0.89 o
   0   5   1     2340.74     2222.06     12.20 o
   1   5   1     6066.64     6239.52     28.68 o
   2   5   1       24.04       25.77      1.69 o
   3   5   1     1641.88     1514.76      9.38 o
   4   5   1       28.03       35.86      1.84 o
   5   5   1     1198.55     1221.92     13.89 o
   6   5   1       16.24       16.72      1.48 o
   7   5   1       27.81       28.17      3.56 o
   8   5   1        1.81        1.80      1.50 o
   9   5   1      613.29      668.21     10.82 o
 -10   6   1        7.08        8.65      2.20 o
  -9   6   1     1179.52     1209.71     15.64 o
  -8   6   1       54.11       52.27      3.70 o
  -7   6   1      707.16      736.40      9.01 o
  -6   6   1      167.93      132.69      5.81 o
  -5   6   1     3393.76     3497.68     27.49 o
  -4   6   1      490.34      515.55      5.38 o
  -3   6   1      292.73      248.47      2.91 o
  -2   6   1      191.22      214.62      4.33 o
  -1   6   1       31.82       27.70      1.65 o
   0   6   1       38.97       42.15      1.67 o
   1   6   1    14791.83    14170.44   1040.55 o
   2   6   1        6.63       11.42      0.76 o
   3   6   1     1464.60     1497.48      9.70 o
   4   6   1       99.11       71.78      5.16 o
   5   6   1      931.85      919.00      8.73 o
   6   6   1        9.65        7.64      1.84 o
   7   6   1      334.66      349.57      8.39 o
   8   6   1        3.69        1.14      1.12 o
   9   6   1        0.86        1.95      3.32 o
 -10   7   1       23.19       21.68      5.00 o
  -9   7   1       33.72       31.96      2.81 o
  -8   7   1       81.60       84.33      6.39 o
  -7   7   1     1218.75     1143.37     11.56 o
  -6   7   1       88.00      101.10      5.19 o
  -5   7   1     1007.96      928.89     11.01 o
  -4   7   1       55.77       70.80      2.24 o
  -3   7   1      206.43      204.26      4.00 o
  -2   7   1       23.42       27.49      1.30 o
  -1   7   1       75.32       55.32      0.93 o
   0   7   1      359.44      325.32      2.43 o
   1   7   1       11.10        6.75      0.87 o
   2   7   1       69.16       75.52      1.31 o
   3   7   1     4619.61     4793.09     82.20 o
   4   7   1      455.36      472.33      7.14 o
   5   7   1      214.31      194.09      2.65 o
   6   7   1       21.69       17.32      3.76 o
   7   7   1        0.83        1.07      1.13 o
   8   7   1        2.39        3.00      1.53 o
   9   7   1      611.21      620.22     11.87 o
 -10   8   1      152.49      168.71      8.63 o
  -9   8   1        5.65        4.78      1.00 o
  -8   8   1       17.07       16.01      2.75 o
  -7   8   1        5.47        2.97      0.61 o
  -6   8   1      363.37      323.47      5.35 o
  -5   8   1      158.47      134.45      3.41 o
  -4   8   1     1155.63     1093.12     12.12 o
  -3   8   1      312.64      319.72      2.86 o
  -2   8   1        0.08        3.08      0.29 o
  -1   8   1        0.06        1.94      0.60 o
   0   8   1      421.59      446.06      5.85 o
   1   8   1      293.63      257.62      2.72 o
   2   8   1      189.74      178.48      2.51 o
   3   8   1        0.56        0.51      0.26 o
   4   8   1      103.56       87.34      4.20 o
   5   8   1      135.83      122.82      7.03 o
   6   8   1      375.02      246.67     62.75 o
   7   8   1       95.55      110.09      7.55 o
   8   8   1        6.02        4.82      1.35 o
   9   8   1       17.67       22.78      6.35 o
 -10   9   1       37.33       40.41      8.10 o
  -9   9   1       26.47       23.57      2.65 o
  -8   9   1      300.03      281.26      4.97 o
  -7   9   1     1767.17     1754.04     13.95 o
  -6   9   1        3.42        2.66      0.49 o
  -5   9   1       38.07       50.55      3.62 o
  -4   9   1      117.14      115.91      3.25 o
  -3   9   1     1861.12     1915.30     10.22 o
  -2   9   1     4892.96     4897.04     21.52 o
  -1   9   1     4756.31     5021.74     52.40 o
   0   9   1     1819.30     1890.99      9.78 o
   1   9   1     2152.59     2516.10     20.60 o
   2   9   1      276.60      313.90      3.40 o
   3   9   1      452.51      402.59      4.46 o
   4   9   1       91.24       69.89      4.53 o
   5   9   1        0.81        0.94      0.54 o
   6   9   1      525.18      467.07      7.83 o
   7   9   1        0.11        0.66      0.84 o
   8   9   1       89.41      101.74      9.08 o
   9   9   1       97.52       99.73      7.81 o
  -9  10   1      490.42      494.53     14.65 o
  -8  10   1       38.14       33.36      3.07 o
  -7  10   1      194.50      172.62      4.17 o
  -6  10   1      108.84       93.51      5.25 o
  -5  10   1      583.38      584.15     13.17 o
  -4  10   1      156.44      133.48      3.29 o
  -3  10   1      349.98      319.75      3.12 o
  -2  10   1       21.51       20.80      1.18 o
  -1  10   1      208.16      182.41     12.11 o
   0  10   1      703.72      662.22      6.96 o
   1  10   1     2512.44     2573.21     17.59 o
   2  10   1       79.30       52.81      2.96 o
   3  10   1     1383.15     1403.96     12.34 o
   4  10   1      251.46      246.88      2.58 o
   5  10   1      184.04      199.04      4.75 o
   6  10   1      230.41      183.83     13.06 o
   7  10   1      159.52      162.04     13.13 o
   8  10   1        8.20        9.33      2.54 o
   9  10   1       14.25       14.09      2.11 o
  -9  11   1        7.42        3.13      2.42 o
  -8  11   1        0.48        1.99      1.17 o
  -7  11   1      105.57       88.58      3.51 o
  -6  11   1       20.02       24.13      2.20 o
  -5  11   1      605.55      577.73      5.99 o
  -4  11   1      262.21      240.76      2.44 o
  -3  11   1      126.25      162.29      2.78 o
  -2  11   1      225.26      252.96      2.95 o
   0  11   1      218.98      300.89      4.54 o
   1  11   1       30.69       41.41      2.05 o
   2  11   1       75.18       79.44      2.33 o
   3  11   1      139.02      124.14      5.02 o
   4  11   1      563.20      522.08     41.77 o
   5  11   1      562.91      540.79      8.94 o
   6  11   1      152.83      138.84      6.79 o
   7  11   1       28.53       20.78      2.79 o
   8  11   1        6.38        5.74      1.33 o
  -9  12   1       14.21        7.67      1.11 o
  -8  12   1      191.37      202.56      9.18 o
  -7  12   1        8.19       10.36      1.12 o
  -6  12   1      277.48      228.47      4.38 o
  -5  12   1        0.01        1.74      0.58 o
  -4  12   1      892.67      939.05      5.15 o
  -3  12   1        2.58        3.54      0.31 o
  -2  12   1      335.87      315.62      4.43 o
  -1  12   1        1.85        1.27      0.47 o
   0  12   1      511.23      551.39      5.51 o
   1  12   1      469.45      473.45      8.92 o
   2  12   1      199.37      164.39      2.07 o
   3  12   1      676.09      610.16      4.60 o
   4  12   1       72.01       67.50      5.97 o
   5  12   1      128.54      130.89      6.16 o
   6  12   1      822.53      812.21     20.50 o
   7  12   1        4.12        5.21      1.27 o
   8  12   1      174.86      177.59      7.11 o
  -9  13   1       12.36        4.51      0.88 o
  -8  13   1      507.64      448.54     12.81 o
  -7  13   1       12.67       11.74      1.76 o
  -6  13   1     1350.23     1391.31      8.72 o
  -5  13   1       49.37       47.22      2.33 o
  -4  13   1       75.37       62.51      2.72 o
  -3  13   1       66.40       66.32      2.85 o
  -2  13   1     3247.94     3325.66     17.35 o
  -1  13   1      147.60      157.94      3.49 o
   0  13   1     2620.49     2917.29     12.82 o
   1  13   1       45.20       52.98      2.42 o
   2  13   1      158.04      143.63      5.05 o
   3  13   1       87.85       87.00      4.33 o
   4  13   1     1137.54     1101.93     20.19 o
   5  13   1      105.74      102.49      9.59 o
   6  13   1      286.73      302.88      7.47 o
   7  13   1        3.90        8.76      2.32 o
   8  13   1      283.32      273.29     12.06 o
  -8  14   1      422.34      395.27      8.23 o
  -7  14   1       65.77       58.59      3.76 o
  -6  14   1        9.47        9.06      1.20 o
  -5  14   1       71.60       58.55      3.99 o
  -4  14   1     2060.16     2052.44     22.29 o
  -3  14   1      560.22      541.23      5.31 o
  -2  14   1      255.56      219.31      4.90 o
  -1  14   1        8.59       15.29      1.30 o
   0  14   1      876.57      881.47      8.83 o
   1  14   1      125.65      142.37      4.78 o
   2  14   1     1885.26     1853.18     22.71 o
   3  14   1      224.04      189.75      3.62 o
   4  14   1       53.99       60.06     11.68 o
   5  14   1       56.26       72.11      6.80 o
   6  14   1     1408.82     1509.42     34.87 o
   7  14   1      310.34      320.93     13.78 o
  -8  15   1      390.81      409.47      6.62 o
  -7  15   1       91.38       90.51      5.45 o
  -6  15   1      124.85      100.33      4.76 o
  -5  15   1       86.13       81.90      3.52 o
  -4  15   1       91.28       84.24      3.76 o
  -3  15   1       24.73       18.22      1.31 o
  -2  15   1     2292.56     2642.54     35.63 o
  -1  15   1      108.55       78.30      5.00 o
   0  15   1     1167.37     1226.98     15.39 o
   1  15   1       12.72       13.88      1.23 o
   2  15   1       39.49       48.13      2.00 o
   3  15   1      458.68      471.08      7.11 o
   4  15   1        3.04        1.20      0.57 o
   5  15   1      200.93      205.81      7.26 o
   6  15   1       99.74      111.32     11.68 o
   7  15   1       60.49       48.46      6.65 o
  -7  16   1      144.06      124.69      4.31 o
  -6  16   1       15.37       10.64      1.05 o
  -5  16   1      402.07      370.05      5.48 o
  -4  16   1       85.14       72.09      2.77 o
  -3  16   1      104.82      100.72      3.73 o
  -2  16   1       45.14       56.07      3.43 o
  -1  16   1      423.02      399.45      6.94 o
   0  16   1        0.00        1.29      0.57 o
   1  16   1      483.93      486.26      6.95 o
   2  16   1       55.43       47.44      2.83 o
   3  16   1        0.13        0.88      0.75 o
   4  16   1      153.18      123.26      7.37 o
   5  16   1      490.23      509.28     35.32 o
   6  16   1       14.43       24.78      4.73 o
   7  16   1      284.73      268.17      9.84 o
  -7  17   1      291.71      289.31      8.41 o
  -6  17   1       45.14       40.28      4.64 o
  -5  17   1      173.60      153.56      4.86 o
  -4  17   1      198.28      184.99      5.90 o
  -3  17   1       35.77       37.12      1.99 o
  -2  17   1      489.41      507.69     13.14 o
  -1  17   1      456.17      495.26     13.55 o
   0  17   1       22.65       19.06      2.65 o
   1  17   1       66.85       65.94      3.40 o
   2  17   1      337.32      324.09      5.20 o
   3  17   1      636.07      660.83     23.40 o
   4  17   1        2.24        1.67      0.61 o
   5  17   1       14.32        9.02      1.56 o
   6  17   1       93.11       98.77     14.22 o
  -6  18   1        1.21        1.27      0.64 o
  -5  18   1       22.90       22.69      2.71 o
  -4  18   1       73.77       74.95      5.51 o
  -3  18   1       13.97       18.38      1.90 o
  -2  18   1       14.17       16.88      1.48 o
  -1  18   1       23.44       21.68      2.39 o
   0  18   1       22.19       25.28      1.87 o
   1  18   1      157.60      163.24      6.91 o
   2  18   1      108.90      118.61      4.02 o
   3  18   1      149.02      125.81     13.26 o
   4  18   1        0.79        3.03      1.59 o
   5  18   1      236.95      225.34     31.19 o
  -6  19   1       71.91       60.33      8.53 o
  -5  19   1       27.74       26.56      5.77 o
  -4  19   1       51.59       42.23      2.86 o
  -3  19   1       25.02       20.18      2.62 o
  -2  19   1      129.98      111.28      6.08 o
  -1  19   1       28.53       34.80      2.75 o
   0  19   1      635.52      671.05      9.37 o
   1  19   1        7.63       12.43      1.36 o
   2  19   1       26.14       27.51      3.46 o
   3  19   1        7.20        6.75      2.49 o
   4  19   1       66.31       71.88      7.04 o
   5  19   1       33.70       33.88      3.50 o
  -5  20   1      174.45      162.21     10.82 o
  -4  20   1       11.43        9.42      1.86 o
  -3  20   1       46.48       47.66      3.84 o
  -2  20   1        3.52        6.27      1.22 o
  -1  20   1      103.19      105.46      7.42 o
   0  20   1        7.21        8.93      1.16 o
   1  20   1      310.39      327.02      8.14 o
   2  20   1        8.60       10.12      2.29 o
   3  20   1       48.66       45.27      4.70 o
   4  20   1       24.78       26.45      3.67 o
  -4  21   1       31.61       29.23      5.15 o
  -3  21   1      217.54      222.06      8.22 o
  -2  21   1       48.88       37.85      3.35 o
  -1  21   1      330.65      367.71     10.93 o
   0  21   1      126.77      143.17     13.67 o
   1  21   1        0.18        4.40      1.07 o
   2  21   1       55.87       46.00      4.97 o
   3  21   1      797.55      831.67     15.71 o
  -2  22   1        3.16        2.67      0.82 o
  -1  22   1      103.07       89.96      7.05 o
   0  22   1        4.93        8.69      1.45 o
   1  22   1      731.87      848.16     22.73 o
 -11   0   2       99.31      112.80      7.69 o
 -10   0   2       32.77       37.35      6.13 o
  -9   0   2      138.32      138.28     13.74 o
  -8   0   2     1209.20     1143.45     20.74 o
  -7   0   2      721.68      709.50     13.06 o
  -6   0   2     3381.04     3465.91     44.23 o
  -5   0   2     1286.16     1361.44     19.51 o
  -4   0   2    14876.25    15310.46   1260.30 o
  -3   0   2      195.90      176.67      4.18 o
  -2   0   2     2331.71     2271.78     35.70 o
  -1   0   2        0.91        4.47      1.49 o
   0   0   2     3936.71     3859.68     25.26 o
   1   0   2      112.07       98.26      1.68 o
   2   0   2     6935.81     7484.80     68.67 o
   4   0   2     2677.75     2550.57     33.95 o
   5   0   2       14.72       15.14      2.47 o
   6   0   2      242.89      212.12      8.94 o
   7   0   2      249.49      216.53      9.75 o
   8   0   2      564.76      599.71     15.96 o
   9   0   2       21.63       22.79      3.94 o
 -11   1   2        6.20        5.18      2.89 o
 -10   1   2      760.04      806.31     13.79 o
  -9   1   2       73.29       68.72      5.62 o
  -8   1   2      169.97      172.57      6.89 o
  -7   1   2       95.00      105.06      7.84 o
  -6   1   2      601.22      621.65      9.31 o
  -5   1   2      286.44      265.84      8.22 o
  -4   1   2     3232.09     3440.72     33.28 o
  -3   1   2     2527.56     2428.92     14.60 o
  -2   1   2       79.32       88.44      1.23 o
  -1   1   2      201.90      217.23      5.73 o
   0   1   2      862.16      929.18      5.35 o
   1   1   2      148.14      137.46      1.82 o
   2   1   2      289.77      269.29      2.32 o
   3   1   2        0.90        3.78      0.74 o
   4   1   2     2793.85     2840.96     31.37 o
   5   1   2        7.42        6.07      1.15 o
   6   1   2     1107.57     1074.64     15.47 o
   7   1   2      433.00      418.69      9.88 o
   8   1   2       13.77       16.73      1.87 o
   9   1   2       12.89       15.41      2.44 o
 -11   2   2       87.67       86.74      8.13 o
 -10   2   2       72.42       71.99      8.83 o
  -9   2   2        0.62        1.49      0.77 o
  -8   2   2      311.34      289.33     15.35 o
  -7   2   2     1042.39     1012.31      9.52 o
  -6   2   2       50.20       64.16      5.53 o
  -5   2   2       37.63       38.96      2.90 o
  -4   2   2      307.41      368.76      4.94 o
  -3   2   2      940.32      983.40      6.50 o
  -2   2   2     6649.29     6621.77     47.23 o
  -1   2   2     1059.44     1087.39     15.15 o
   0   2   2     1161.83     1125.32     10.07 o
   1   2   2       16.29       14.40      0.70 o
   2   2   2     1288.88     1389.26      9.22 o
   3   2   2     1433.68     1461.41     14.96 o
   4   2   2       76.52       83.40     11.41 o
   5   2   2      359.17      356.59     11.93 o
   6   2   2      297.98      272.18     10.23 o
   7   2   2      181.76      179.75     24.56 o
   8   2   2      251.63      240.77      5.92 o
   9   2   2      179.48      193.15     15.15 o
 -11   3   2      238.02      239.07      5.56 o
 -10   3   2      232.75      226.44      6.64 o
  -9   3   2      450.26      470.08     13.21 o
  -8   3   2      302.58      289.31      8.05 o
  -7   3   2      222.35      225.94      9.90 o
  -6   3   2        0.93        2.10      1.06 o
  -5   3   2      151.96       94.49      2.41 o
  -4   3   2        0.07        4.17      0.95 o
  -3   3   2     3206.12     3309.17     14.10 o
  -2   3   2     1172.44     1127.97      8.29 o
  -1   3   2     6672.32     6301.41     58.31 o
   0   3   2       84.54       68.45      2.36 o
   1   3   2     4023.12     4195.57     19.49 o
   2   3   2     5213.60     5548.84     50.72 o
   3   3   2       41.28       34.75      2.49 o
   4   3   2      339.56      275.06     10.35 o
   5   3   2      698.27      705.62      7.29 o
   6   3   2       23.47       30.95      2.90 o
   7   3   2      117.12      119.16      9.11 o
   8   3   2      222.15      223.33      8.76 o
   9   3   2      127.13      144.68     13.76 o
 -11   4   2       42.83       40.59      3.73 o
 -10   4   2        0.01        2.22      0.62 o
  -9   4   2      583.60      594.37      8.26 o
  -8   4   2     1261.80     1252.00     17.06 o
  -7   4   2      584.77      546.37      7.09 o
  -6   4   2       36.90       47.25      3.42 o
  -5   4   2       20.56       15.46      1.48 o
  -4   4   2       51.39       85.15      1.60 o
  -3   4   2     3671.99     3582.86     30.45 o
  -2   4   2     7596.89     7703.77     47.11 o
  -1   4   2      850.94      837.52      7.71 o
   0   4   2      268.17      288.54      2.75 o
   1   4   2     2811.00     2858.38     15.16 o
   2   4   2     1082.21     1011.99     10.99 o
   3   4   2     1463.66     1509.95     15.51 o
   4   4   2        9.85        9.26      2.15 o
   5   4   2      556.45      471.57      9.22 o
   6   4   2      154.07      177.35     13.64 o
   7   4   2      226.98      218.37      7.23 o
   8   4   2      568.03      575.58     10.78 o
   9   4   2       18.74       12.78      1.82 o
 -11   5   2       25.87       19.96      2.38 o
 -10   5   2       50.77       49.37      3.99 o
  -9   5   2        0.49        0.89      0.99 o
  -8   5   2      368.68      343.97      7.78 o
  -7   5   2      106.08      101.96      8.40 o
  -6   5   2      178.73      205.34      3.56 o
  -5   5   2      424.31      496.23      9.46 o
  -4   5   2     1417.24     1566.30      9.87 o
  -3   5   2     3447.65     3640.88     15.47 o
  -2   5   2      305.13      333.33      2.81 o
  -1   5   2      270.42      203.85      2.93 o
   0   5   2      382.94      435.34      7.04 o
   1   5   2      154.89      130.55      2.37 o
   2   5   2      816.97      811.52     10.32 o
   3   5   2        5.07        5.26      0.75 o
   4   5   2      655.76      663.82     13.13 o
   5   5   2      326.69      311.82     10.18 o
   6   5   2      439.07      411.37      6.15 o
   7   5   2      277.62      235.19      9.03 o
   8   5   2       20.22       24.31      3.67 o
   9   5   2       25.60       29.03      3.94 o
 -10   6   2       27.23       27.62      2.65 o
  -9   6   2       11.12       12.87      2.01 o
  -8   6   2       43.23       48.47      3.68 o
  -7   6   2      138.02      130.47      5.67 o
  -6   6   2       15.49       24.35      2.00 o
  -5   6   2      220.19      166.33      3.03 o
  -4   6   2      357.29      295.60      2.81 o
  -3   6   2     2836.85     3140.85     19.48 o
  -2   6   2      190.84      213.91      3.78 o
  -1   6   2        6.34       13.48      0.77 o
   0   6   2     1880.11     2036.82     10.06 o
   1   6   2       14.15       10.36      1.52 o
   2   6   2      212.74      238.74      3.10 o
   3   6   2      909.16      955.11     10.91 o
   4   6   2      172.68      164.00      4.49 o
   5   6   2      534.81      527.13      8.16 o
   6   6   2       20.80       22.51      2.44 o
   7   6   2      162.36      168.45     13.63 o
   8   6   2       71.28       70.57      9.33 o
   9   6   2       44.91       43.09      4.17 o
 -10   7   2        3.36        3.27      0.65 o
  -9   7   2      289.45      299.01      4.14 o
  -8   7   2       21.15       28.90      2.35 o
  -7   7   2      284.77      267.42      6.20 o
  -6   7   2      367.59      344.22      4.63 o
  -5   7   2     2708.65     2827.92     30.23 o
  -4   7   2       21.75       14.94      0.89 o
  -3   7   2       25.07       14.31      1.08 o
  -2   7   2      625.69      648.51      4.50 o
  -1   7   2      722.62      701.74      5.25 o
   0   7   2      653.61      635.87      5.45 o
   1   7   2     4133.98     4211.38     38.34 o
   2   7   2      105.06       68.29      2.28 o
   3   7   2      113.74      119.17      5.46 o
   4   7   2      707.06      662.84      6.52 o
   5   7   2     1225.11     1172.15      7.14 o
   6   7   2       97.88      104.10      6.58 o
   7   7   2        6.41        3.89      1.02 o
   8   7   2       80.09       81.09      7.90 o
   9   7   2      157.41      166.71     14.94 o
 -10   8   2       79.46       67.52      5.28 o
  -9   8   2     1197.63     1249.52     20.73 o
  -8   8   2       21.74       18.50      2.49 o
  -7   8   2     1689.28     1710.63     15.25 o
  -6   8   2       66.18       65.12      3.24 o
  -5   8   2       21.20       30.32      1.75 o
  -4   8   2       38.69       58.53      1.64 o
  -3   8   2     1358.05     1172.78      6.86 o
  -2   8   2       12.99       14.80      1.47 o
  -1   8   2     1090.97     1102.18      9.33 o
   0   8   2      254.24      251.45      5.00 o
   1   8   2     2937.11     3110.04     44.06 o
   2   8   2        7.75       11.39      0.86 o
   3   8   2     2954.69     2867.42     21.85 o
   4   8   2       30.62       28.51      7.30 o
   5   8   2      259.04      239.70      7.20 o
   6   8   2       10.82       15.58      1.34 o
   7   8   2      648.40      660.03     11.39 o
   8   8   2       14.95       17.93      3.06 o
 -10   9   2        4.69        8.74      1.24 o
  -9   9   2      536.80      531.38     15.93 o
  -8   9   2      354.85      351.16      5.28 o
  -7   9   2      134.89      125.18      8.57 o
  -6   9   2      253.60      213.82      2.32 o
  -5   9   2      709.13      756.49      5.39 o
  -4   9   2       27.17       21.90      1.36 o
  -3   9   2     1734.55     1793.24     10.67 o
  -2   9   2        1.05       11.64      0.87 o
  -1   9   2     2490.77     2405.66     12.27 o
   0   9   2       62.84       81.53      2.36 o
   1   9   2      405.75      313.47      5.30 o
   2   9   2     2196.70     2245.51     30.85 o
   3   9   2      102.86       88.41      4.05 o
   4   9   2      670.58      603.42      9.23 o
   5   9   2      432.93      440.22      8.37 o
   6   9   2       10.38       11.07      1.72 o
   7   9   2      320.64      300.11      6.45 o
   8   9   2      128.72      124.80     10.33 o
 -10  10   2       27.86       26.29      2.60 o
  -9  10   2       40.03       38.22      2.35 o
  -8  10   2      397.88      397.18      4.76 o
  -7  10   2      685.73      722.29      5.08 o
  -6  10   2     2205.48     2226.22     13.63 o
  -5  10   2      583.11      587.41      4.10 o
  -4  10   2      476.50      472.15      5.98 o
  -3  10   2       66.65       77.47      2.20 o
  -2  10   2     1076.87      970.10      9.53 o
  -1  10   2      620.37      676.27      9.22 o
   0  10   2      164.72      145.46      3.46 o
   1  10   2       75.04       69.10      5.70 o
   2  10   2      436.21      355.32      4.26 o
   3  10   2      261.95      273.35      4.29 o
   4  10   2     1505.18     1455.62     12.30 o
   5  10   2        0.03        0.51      1.47 o
   6  10   2       74.65       78.52      5.82 o
   7  10   2       60.70       60.46      7.46 o
   8  10   2      403.15      397.58      8.65 o
  -9  11   2       19.25       22.96      2.59 o
  -8  11   2       80.74       88.83      4.90 o
  -7  11   2      341.25      302.32      3.91 o
  -6  11   2      939.52      955.88      6.81 o
  -5  11   2        2.64        1.60      0.40 o
  -4  11   2     1608.25     1573.41      6.90 o
  -3  11   2        2.53        3.77      0.53 o
  -2  11   2       97.39       82.84      2.68 o
  -1  11   2      218.46      208.47      5.75 o
   0  11   2     3519.11     3318.88     40.59 o
   1  11   2       38.87       32.70      2.60 o
   2  11   2      139.36      172.93      3.84 o
   3  11   2      344.63      348.74     10.58 o
   4  11   2      235.87      198.45      9.19 o
   5  11   2       24.97       23.43      4.19 o
   6  11   2      621.71      646.87     10.91 o
   7  11   2       28.91       29.26      4.32 o
   8  11   2        0.06        1.04      1.04 o
  -9  12   2       22.16       18.73      2.89 o
  -8  12   2      332.99      327.52      2.95 o
  -7  12   2      365.58      346.23      4.40 o
  -6  12   2      509.12      475.51      5.47 o
  -5  12   2       48.48       47.52      2.30 o
  -4  12   2      386.61      360.07      6.84 o
  -3  12   2        1.55        1.20      0.46 o
  -2  12   2      275.44      270.47      4.67 o
  -1  12   2      666.90      683.11      8.71 o
   0  12   2        1.31        0.82      0.13 o
   1  12   2       21.00       21.31      1.99 o
   2  12   2     2368.35     2515.10     14.93 o
   3  12   2     1688.91     1680.43     15.41 o
   4  12   2      789.73      823.51     18.13 o
   5  12   2      252.04      245.67      7.51 o
   6  12   2       78.74       79.95      7.92 o
   7  12   2       25.83       25.85      3.32 o
  -9  13   2        0.90        2.22      0.70 o
  -8  13   2        2.99        2.58      0.35 o
  -7  13   2        0.04        0.71      0.27 o
  -6  13   2      453.93      423.05      4.88 o
  -5  13   2      448.10      449.83      4.65 o
  -4  13   2      110.82       93.73      4.12 o
  -3  13   2       51.53       47.35      3.40 o
  -2  13   2      178.11      173.31      3.30 o
  -1  13   2      288.88      299.27      4.93 o
   0  13   2        0.17        1.12      0.38 o
   1  13   2       88.63       60.82      6.15 o
   2  13   2       71.72       66.55      4.71 o
   3  13   2       88.23       93.45      6.48 o
   4  13   2       47.44       59.52      5.96 o
   5  13   2       57.96       61.73      5.45 o
   6  13   2        5.94        6.13      1.47 o
   7  13   2       22.29       26.23      6.56 o
  -8  14   2      227.16      235.09     11.72 o
  -7  14   2        9.35        9.51      0.87 o
  -6  14   2       76.82       55.38      2.66 o
  -5  14   2      259.60      246.60      4.64 o
  -4  14   2      273.84      244.90      5.49 o
  -3  14   2     1062.96     1098.24      8.93 o
  -2  14   2      192.66      185.41      4.16 o
  -1  14   2       14.64       13.41      3.84 o
   0  14   2      222.41      216.19      3.38 o
   1  14   2      122.02      120.71      5.59 o
   2  14   2      278.53      214.88      5.55 o
   3  14   2      363.71      347.01      6.89 o
   4  14   2       35.07       50.63      3.81 o
   5  14   2       13.79       15.29      1.99 o
   6  14   2        4.04        7.46      2.58 o
   7  14   2        0.18        4.04      1.13 o
  -8  15   2       38.86       45.20      7.40 o
  -7  15   2        5.33        2.59      0.40 o
  -6  15   2      527.86      526.44      5.27 o
  -5  15   2      167.56      156.12      4.78 o
  -4  15   2      234.39      213.09      4.63 o
  -3  15   2        0.47        1.65      0.59 o
  -2  15   2      347.90      330.68      9.63 o
  -1  15   2       41.05       35.76      3.39 o
   0  15   2     1073.38     1098.74     11.28 o
   1  15   2        6.24        7.92      1.28 o
   2  15   2       79.57       90.01      6.15 o
   3  15   2       22.95       27.04      1.80 o
   4  15   2       69.87       92.74      5.86 o
   5  15   2       65.80       62.30      5.50 o
   6  15   2      296.13      315.54     20.54 o
  -8  16   2      130.93      125.08      5.45 o
  -7  16   2        7.18        5.16      0.84 o
  -6  16   2       55.71       52.69      3.71 o
  -5  16   2       70.48       70.56      3.61 o
  -4  16   2       67.00       68.97      3.56 o
  -3  16   2      170.44      154.35      5.05 o
  -2  16   2     1327.12     1319.76     15.03 o
  -1  16   2        0.15        1.01      1.03 o
   0  16   2      191.46      177.05      4.73 o
   1  16   2      390.50      386.20      7.37 o
   2  16   2      881.13      974.67     10.82 o
   3  16   2        0.63        2.28      0.71 o
   5  16   2        2.75        4.60      1.32 o
   6  16   2        3.88        2.16      1.59 o
  -7  17   2       66.03       58.92      6.35 o
  -6  17   2      380.75      348.49      8.92 o
  -5  17   2       69.85       73.32      4.85 o
  -4  17   2      340.98      335.76      5.23 o
  -3  17   2      206.87      184.02      6.78 o
  -2  17   2        5.92        4.99      2.67 o
  -1  17   2      217.57      210.40      8.47 o
   0  17   2      961.46      939.78      9.74 o
   1  17   2       16.06       21.75      2.24 o
   2  17   2      433.48      415.26      9.55 o
   3  17   2       12.54       11.60      1.18 o
   4  17   2        0.25        2.63      1.20 o
   5  17   2      569.60      568.21     10.41 o
  -6  18   2      408.24      385.21     10.40 o
  -5  18   2        1.90        1.46      0.43 o
  -4  18   2       12.40       14.92      2.32 o
  -3  18   2      750.15      811.27     12.83 o
  -2  18   2       14.81       19.40      1.78 o
  -1  18   2     3201.13     3425.05     68.89 o
   0  18   2       36.57       57.92      5.76 o
   1  18   2      265.03      264.59     11.37 o
   2  18   2       31.07       28.03      2.75 o
   3  18   2      129.58      138.19     15.62 o
   4  18   2      419.10      410.88      8.63 o
   5  18   2      244.26      268.99     33.27 o
  -6  19   2       11.36        5.83      1.67 o
  -5  19   2      992.38     1047.29     13.18 o
  -4  19   2       94.40       92.87      7.20 o
  -3  19   2      120.65      129.98      8.21 o
  -2  19   2      288.23      276.87      5.74 o
  -1  19   2      203.12      207.23      7.36 o
   0  19   2       10.76        9.48      1.45 o
   1  19   2      349.39      354.25      5.12 o
   2  19   2       59.52       69.78      4.66 o
   3  19   2       16.89       15.68      2.46 o
   4  19   2        2.29        2.34      0.97 o
  -5  20   2        4.92        4.26      0.59 o
  -4  20   2        3.25        1.86      0.61 o
  -3  20   2      363.68      350.05     10.31 o
  -2  20   2        3.35        6.97      2.21 o
  -1  20   2       16.34       12.93      3.85 o
   0  20   2       73.81       69.18      5.42 o
   1  20   2        6.92        6.51      1.04 o
   2  20   2        3.10        2.07      0.88 o
   3  20   2      729.85      811.18     18.80 o
  -4  21   2       30.03       18.70      2.41 o
  -3  21   2      128.36      124.99     11.25 o
  -2  21   2       54.83       48.44      4.36 o
  -1  21   2      145.87      166.97     10.11 o
   0  21   2       60.04       57.40      4.87 o
   1  21   2      185.99      165.38      9.57 o
   2  21   2       36.64       37.55      2.61 o
  -2  22   2      185.96      169.56      9.84 o
  -1  22   2       78.54       73.59      6.23 o
   0  22   2      204.11      212.26     14.30 o
 -11   1   3       91.00       91.96      5.08 o
 -10   1   3      342.83      342.36      4.81 o
  -9   1   3      332.48      323.66      8.94 o
  -8   1   3        1.32        2.42      0.57 o
  -7   1   3       12.59        8.71      0.99 o
  -6   1   3       31.39       22.48      1.62 o
  -5   1   3       94.93       73.48      1.86 o
  -4   1   3     2932.09     3043.56     20.96 o
  -3   1   3     3475.57     3682.06     30.47 o
  -2   1   3     3580.82     3717.89     20.97 o
  -1   1   3     1055.52     1076.41      8.76 o
   0   1   3     2502.82     2634.43     12.65 o
   1   1   3      912.68      890.74      6.34 o
   2   1   3       35.32       22.23      1.39 o
   3   1   3       67.78       67.81      3.21 o
   4   1   3      389.06      401.13      7.82 o
   5   1   3       13.64       16.61      1.92 o
   6   1   3       94.19      124.12     10.26 o
   7   1   3      116.77      118.27     12.20 o
   8   1   3        1.68        5.56      2.37 o
   9   1   3        5.62        6.09      1.63 o
 -11   2   3        2.01        2.19      0.59 o
 -10   2   3      155.60      147.42      6.73 o
  -9   2   3      113.00      125.44      6.59 o
  -8   2   3     1569.41     1545.61     13.55 o
  -7   2   3     2794.41     2691.95     19.17 o
  -6   2   3     4993.41     5143.57     77.71 o
  -5   2   3        0.41        0.48      0.35 o
  -4   2   3     2059.17     2142.54      9.85 o
  -3   2   3      253.18      306.83      3.78 o
  -2   2   3      130.81      144.65      2.96 o
  -1   2   3      617.32      660.93      6.56 o
   0   2   3      172.35      132.42      2.25 o
   1   2   3       64.46       88.35      1.22 o
   2   2   3      561.55      554.03      3.95 o
   3   2   3     1583.82     1729.81     14.47 o
   4   2   3      684.28      716.84     10.59 o
   5   2   3      281.19      272.58      6.66 o
   6   2   3      144.23      139.81     20.44 o
   7   2   3      105.12      120.79     10.66 o
   8   2   3      833.25      900.04     11.90 o
   9   2   3      269.45      282.24      8.36 o
 -11   3   3       68.61       67.26      3.53 o
 -10   3   3      643.48      636.71      7.36 o
  -9   3   3       15.94       16.47      1.04 o
  -8   3   3      867.82      824.87      8.35 o
  -7   3   3       98.71       82.61      5.51 o
  -6   3   3       33.22       53.41      2.08 o
  -5   3   3      349.20      341.87      3.16 o
  -4   3   3     4953.58     4856.67     23.20 o
  -3   3   3     3751.35     3938.14     31.95 o
  -2   3   3     4573.88     4369.81     41.49 o
  -1   3   3      300.20      381.01      6.73 o
   0   3   3      618.48      611.83      4.66 o
   1   3   3       78.02       74.14      1.29 o
   2   3   3     1907.06     2030.56      8.22 o
   3   3   3      422.63      425.21      4.91 o
   4   3   3      478.76      426.17      6.12 o
   5   3   3      210.03      192.62      3.55 o
   6   3   3      444.18      421.52      9.29 o
   7   3   3      526.89      540.23     10.22 o
   8   3   3       52.77       49.64      9.98 o
 -11   4   3      596.22      653.87      9.56 o
 -10   4   3      193.69      181.40      3.53 o
  -9   4   3      482.81      468.97      6.75 o
  -8   4   3      194.12      197.95      7.20 o
  -7   4   3       62.19       50.60      3.29 o
  -6   4   3     1830.02     1893.16     11.60 o
  -5   4   3      825.61      790.50      7.14 o
  -4   4   3     3828.60     4003.24     33.63 o
  -3   4   3     2192.94     2308.19     11.64 o
  -2   4   3       32.74       26.93      2.24 o
  -1   4   3      144.68      116.33      2.58 o
   0   4   3     3284.90     3458.12     36.85 o
   1   4   3     2110.24     2136.20     12.14 o
   2   4   3       62.11       68.77      3.21 o
   3   4   3     2834.83     2856.54     16.37 o
   4   4   3        3.24        2.25      0.84 o
   5   4   3     2579.64     2475.88     27.43 o
   6   4   3      539.92      530.77     17.91 o
   7   4   3       74.59       91.58      6.63 o
   8   4   3       73.73       84.89      6.21 o
 -11   5   3        8.36        8.12      1.17 o
 -10   5   3       58.32       61.54      4.14 o
  -9   5   3      439.75      447.13      6.04 o
  -8   5   3     1017.87     1007.36     10.59 o
  -7   5   3     1101.12     1051.13      7.64 o
  -6   5   3      224.04      239.30      3.01 o
  -5   5   3     3026.15     3177.11     18.04 o
  -4   5   3      990.79     1055.59      7.45 o
  -3   5   3     1176.83     1087.10      7.20 o
  -2   5   3        2.04       11.67      1.04 o
  -1   5   3      396.63      461.92     12.35 o
   0   5   3      916.88      978.73      8.33 o
   1   5   3     9304.15     9703.57    399.38 o
   2   5   3      139.10      156.81      6.07 o
   3   5   3     2326.90     2147.02     43.21 o
   4   5   3        0.70        2.57      0.47 o
   5   5   3      403.35      364.09     15.74 o
   6   5   3       22.29       20.26      2.83 o
   7   5   3      165.05      165.21     11.03 o
   8   5   3      376.95      405.72     15.74 o
 -11   6   3      432.87      461.97      5.54 o
 -10   6   3       63.57       63.62      3.43 o
  -9   6   3       67.66       61.20      3.26 o
  -8   6   3      358.74      364.64      5.10 o
  -7   6   3      784.03      770.13     10.39 o
  -6   6   3       25.07       34.02      2.17 o
  -5   6   3     1374.58     1346.02     10.43 o
  -4   6   3      899.31     1015.39      6.76 o
  -3   6   3      293.31      277.87      2.63 o
  -2   6   3     1170.41     1302.36      9.89 o
  -1   6   3     2155.94     2103.47     12.23 o
   0   6   3     3167.42     3407.83     19.28 o
   1   6   3      108.13       92.08      2.43 o
   2   6   3      404.57      389.87      5.55 o
   3   6   3     1355.73     1187.88     24.68 o
   4   6   3      282.58      261.80      4.66 o
   5   6   3     1235.67     1313.01     26.09 o
   6   6   3       19.56       19.21      2.02 o
   7   6   3       19.81       21.89      2.32 o
   8   6   3      271.19      294.68     18.53 o
 -11   7   3       23.19       18.51      1.98 o
 -10   7   3       16.12       15.97      1.64 o
  -9   7   3      337.09      324.03      4.93 o
  -8   7   3       53.18       65.25      3.66 o
  -7   7   3      193.38      183.64      3.46 o
  -6   7   3        0.69        0.86      0.46 o
  -5   7   3      139.79      106.39      2.58 o
  -4   7   3      462.73      435.43      6.46 o
  -3   7   3     1301.90     1199.02      7.86 o
  -2   7   3      571.56      571.48      5.81 o
  -1   7   3      106.55      140.80      2.86 o
   0   7   3        1.74        2.90      0.39 o
   1   7   3       24.98       18.90      2.26 o
   2   7   3        7.83       17.45      1.58 o
   3   7   3     1215.48     1257.42     11.70 o
   4   7   3      107.68       83.68     10.14 o
   5   7   3      127.22      130.30     10.22 o
   6   7   3       17.72       14.43      2.00 o
   7   7   3      132.80      137.44      8.95 o
   8   7   3      269.31      269.62     14.26 o
 -10   8   3      258.44      272.93      7.25 o
  -9   8   3       64.61       66.19      4.48 o
  -8   8   3        0.34        2.11      0.82 o
  -7   8   3      258.17      278.41      4.95 o
  -6   8   3       29.71       42.95      2.84 o
  -5   8   3      359.74      385.88      3.83 o
  -4   8   3        0.86        3.76      0.36 o
  -3   8   3      326.98      373.26      4.02 o
  -2   8   3     2753.31     2954.53     14.27 o
  -1   8   3      238.16      273.86      3.32 o
   0   8   3       84.83       56.74      4.20 o
   1   8   3     1206.32     1192.31     15.37 o
   2   8   3       18.76       33.48      2.77 o
   3   8   3      143.65      120.39      6.70 o
   4   8   3      339.21      344.49      8.02 o
   5   8   3      631.13      644.01     12.12 o
   6   8   3      333.45      311.46      8.11 o
   7   8   3        3.29        7.62      1.73 o
   8   8   3      391.88      388.54      8.98 o
 -10   9   3       15.26       15.32      2.73 o
  -9   9   3       60.07       60.16      4.98 o
  -8   9   3      147.00      157.52      6.43 o
  -7   9   3       62.32       60.93      3.85 o
  -6   9   3      657.81      679.45      4.74 o
  -5   9   3      760.57      750.42      4.85 o
  -4   9   3     1469.95     1475.98      9.22 o
  -3   9   3       15.74       24.95      1.50 o
  -2   9   3     1223.61     1304.02     14.19 o
  -1   9   3       26.83       25.33      3.33 o
   0   9   3      959.95      980.34     11.50 o
   1   9   3     1931.48     1705.02     21.20 o
   2   9   3     1296.13     1399.60     18.16 o
   3   9   3       31.72       29.34      3.06 o
   4   9   3       14.61        3.56      3.71 o
   5   9   3       39.90       48.86      5.03 o
   6   9   3       73.33       98.02      9.02 o
   7   9   3       18.18       25.01      2.42 o
   8   9   3      126.91      133.75      9.46 o
 -10  10   3        2.61        3.98      0.63 o
  -9  10   3      116.13      112.50      3.54 o
  -8  10   3        0.04        1.89      0.74 o
  -7  10   3      266.42      285.40      3.88 o
  -6  10   3       22.10       18.57      1.46 o
  -5  10   3       23.35       21.92      1.98 o
  -4  10   3        1.81       10.76      2.33 o
  -3  10   3      428.47      416.70      4.44 o
  -2  10   3      424.30      368.47      4.98 o
  -1  10   3      540.87      465.40      8.69 o
   0  10   3       64.26       78.95      9.53 o
   1  10   3      229.21      174.03      5.26 o
   2  10   3     1339.73     1383.44      9.23 o
   3  10   3     2726.22     2730.34     21.95 o
   4  10   3     1146.28     1153.35     11.99 o
   5  10   3      149.48      176.66     23.57 o
   6  10   3       86.34      102.58     10.36 o
   7  10   3       87.85       91.93      8.10 o
 -10  11   3       26.82       26.96      4.14 o
  -9  11   3      229.86      239.66      4.92 o
  -8  11   3      442.97      445.76      5.40 o
  -7  11   3       56.95       59.14      3.08 o
  -6  11   3       37.37       28.26      1.54 o
  -5  11   3      700.31      663.69      4.04 o
  -4  11   3       31.21       24.96      1.30 o
  -3  11   3      569.86      544.44      5.11 o
  -2  11   3      829.01      887.25     13.15 o
  -1  11   3      111.87       80.41      5.31 o
   0  11   3      169.68      168.26      4.11 o
   1  11   3      672.79      673.96      9.52 o
   2  11   3      239.83      188.19      3.42 o
   3  11   3      704.91      718.09      9.64 o
   4  11   3      109.02      100.44      6.44 o
   5  11   3        1.12        1.76      0.67 o
   6  11   3       11.16       13.96      1.63 o
   7  11   3      233.46      238.43     15.53 o
  -9  12   3       32.11       30.88      2.50 o
  -8  12   3       46.05       50.50      3.20 o
  -7  12   3       10.14       13.81      1.04 o
  -6  12   3      825.46      805.22      5.39 o
  -5  12   3      364.23      365.14      7.43 o
  -4  12   3      132.14      110.66      3.67 o
  -3  12   3       11.66       13.53      1.05 o
  -2  12   3      742.10      716.86      9.42 o
  -1  12   3     1504.91     1559.91      8.91 o
   0  12   3     1558.63     1613.82     10.03 o
   1  12   3      330.44      327.52      5.40 o
   2  12   3       15.71       18.41      1.57 o
   3  12   3      411.34      414.04      6.88 o
   4  12   3      449.30      461.05      8.58 o
   5  12   3      216.53      232.09     12.71 o
   6  12   3       74.64       70.45      6.90 o
   7  12   3       36.36       41.06      3.39 o
  -9  13   3       12.39       10.34      1.80 o
  -8  13   3      489.61      482.44      6.40 o
  -7  13   3       97.82       91.84      3.07 o
  -6  13   3       48.50       37.13      2.60 o
  -5  13   3      658.80      658.46      7.21 o
  -4  13   3     1592.84     1649.85     11.19 o
  -3  13   3      259.00      245.55      3.91 o
  -2  13   3     1739.69     1835.83     13.92 o
  -1  13   3        7.11       13.95      1.42 o
   0  13   3     1445.80     1471.07     13.84 o
   1  13   3      203.19      197.63      4.64 o
   2  13   3      460.88      502.17     13.80 o
   3  13   3      245.05      242.43      9.38 o
   4  13   3      628.99      610.68      9.14 o
   5  13   3       21.58       30.05      4.62 o
   6  13   3      907.31      990.35     14.93 o
   7  13   3        6.63        7.52      1.74 o
  -9  14   3       22.20       25.12      3.15 o
  -8  14   3        0.05        1.04      0.41 o
  -7  14   3        8.05        5.68      0.67 o
  -6  14   3      157.86      144.02      4.15 o
  -5  14   3       72.80       63.44      4.70 o
  -4  14   3      580.89      576.18      6.63 o
  -3  14   3       36.06       32.53      4.07 o
  -2  14   3     1363.82     1335.15     15.82 o
  -1  14   3        8.43        5.18      0.90 o
   0  14   3       54.81       49.42      5.48 o
   1  14   3      567.98      618.12      8.29 o
   2  14   3      559.92      585.45      6.55 o
   3  14   3      286.35      277.61      6.16 o
   4  14   3     1447.71     1448.99     18.09 o
   5  14   3        1.06        2.76      0.78 o
   6  14   3      721.54      724.89     19.74 o
  -8  15   3      327.55      321.17      6.04 o
  -7  15   3      347.41      311.75      5.91 o
  -6  15   3      142.36      125.97      5.09 o
  -5  15   3       22.20       22.12      1.43 o
  -4  15   3       40.40       37.41      2.35 o
  -3  15   3      438.49      440.82      9.20 o
  -2  15   3       43.75       52.37      7.62 o
  -1  15   3       12.16        6.56      1.79 o
   0  15   3        0.83        2.96      0.87 o
   1  15   3        0.27        1.28      0.61 o
   2  15   3     1279.39     1341.92     15.31 o
   3  15   3      321.72      305.25      7.52 o
   4  15   3       20.06       16.78      1.54 o
   5  15   3       12.05       14.21      6.31 o
   6  15   3        3.72        3.76      0.86 o
  -8  16   3       30.19       26.11      2.17 o
  -7  16   3      320.75      314.36      6.72 o
  -6  16   3       25.21       22.18      1.68 o
  -5  16   3     1109.16     1101.71     11.97 o
  -4  16   3        7.27        8.50      1.13 o
  -3  16   3        0.26        2.00      0.73 o
  -2  16   3       78.35       93.91      7.42 o
  -1  16   3      273.87      257.50      9.11 o
   0  16   3       91.49       85.95     10.20 o
   1  16   3      157.24      150.60      4.70 o
   2  16   3       11.74       12.55      2.05 o
   3  16   3      407.87      386.87      5.67 o
   4  16   3      325.87      304.87      8.12 o
   5  16   3       92.01      108.21      8.48 o
  -7  17   3      198.45      193.64      6.19 o
  -6  17   3       36.06       32.97      2.18 o
  -5  17   3      882.09      944.28     13.70 o
  -4  17   3      107.31      106.51      5.32 o
  -3  17   3      417.11      390.06      8.67 o
  -2  17   3      147.83      127.68     12.12 o
  -1  17   3      158.49      146.39     13.81 o
   0  17   3       10.19        8.44      1.67 o
   1  17   3      389.22      379.25      6.67 o
   2  17   3       67.78       58.21      4.83 o
   3  17   3      604.87      637.79      8.60 o
   4  17   3       44.83       57.22      3.33 o
   5  17   3      240.21      263.61      7.72 o
  -7  18   3      106.73       98.85      3.42 o
  -6  18   3       34.70       27.03      3.05 o
  -5  18   3      256.48      253.63      7.56 o
  -4  18   3      179.10      184.84     10.77 o
  -3  18   3        0.95        2.19      0.72 o
  -2  18   3      201.90      190.82      8.54 o
  -1  18   3       35.06       39.44      3.19 o
   0  18   3      157.86      152.35      4.59 o
   1  18   3        4.78        3.78      0.85 o
   2  18   3       34.62       40.56      4.85 o
   3  18   3      158.60      162.46      8.45 o
   4  18   3      253.60      255.01     18.68 o
  -6  19   3       36.01       30.71      3.81 o
  -5  19   3       28.40       32.81      4.83 o
  -4  19   3       30.91       21.25      3.06 o
  -3  19   3       52.51       60.99      5.73 o
  -2  19   3       63.04       74.87      7.81 o
  -1  19   3        0.04        2.01      0.81 o
   0  19   3       94.16       99.40      7.99 o
   1  19   3       14.45       12.95      1.63 o
   2  19   3        0.01        2.05      1.68 o
   3  19   3      323.05      348.89     11.25 o
  -5  20   3      304.00      293.16     20.61 o
  -4  20   3       11.95       15.83      2.11 o
  -3  20   3       19.28       19.04      2.61 o
  -2  20   3      105.05      115.57      8.24 o
  -1  20   3      644.50      690.50      9.88 o
   0  20   3        0.29        2.28      1.01 o
   1  20   3      104.02      113.15      8.29 o
   2  20   3       49.71       59.08      4.83 o
  -4  21   3       21.26       18.53      2.43 o
  -3  21   3      431.06      446.75      8.33 o
  -2  21   3       51.31       44.57      3.71 o
  -1  21   3       87.77       97.72      7.62 o
   0  21   3      188.45      180.58      7.86 o
   1  21   3      325.65      333.00      6.61 o
 -11   0   4      208.69      208.98      6.54 o
 -10   0   4      307.75      325.24      5.56 o
  -9   0   4      138.92      135.11      5.47 o
  -8   0   4      112.92      127.23     10.07 o
  -7   0   4     3492.71     3630.06     44.24 o
  -6   0   4     1683.59     1632.45     30.62 o
  -5   0   4      174.53      183.10     12.63 o
  -3   0   4     1065.28     1242.97     12.97 o
  -2   0   4       65.33       81.37      3.40 o
  -1   0   4     1568.76     1683.74     16.55 o
   0   0   4     9502.56     9922.81    816.88 o
   1   0   4        3.76        3.48      1.36 o
   2   0   4     4015.55     4376.90     54.44 o
   3   0   4     1475.15     1536.81     18.86 o
   4   0   4        5.59       12.64      1.33 o
   5   0   4      256.67      263.40     11.00 o
   6   0   4     1220.50     1203.96     27.07 o
   7   0   4        0.57        4.21      1.59 o
   8   0   4        2.74       10.10      2.83 o
 -11   1   4       18.20       18.46      1.72 o
 -10   1   4       40.34       41.09      2.78 o
  -9   1   4       16.00       18.88      1.43 o
  -8   1   4        6.90        8.04      1.43 o
  -7   1   4     1218.00     1201.41      7.69 o
  -6   1   4      611.55      605.64      6.57 o
  -5   1   4     1382.06     1322.99      9.19 o
  -4   1   4     2059.87     2293.53     14.35 o
  -3   1   4     1772.82     1985.43     14.14 o
  -2   1   4     3881.95     4040.72     27.68 o
  -1   1   4      741.54      730.58      6.91 o
   0   1   4      438.39      537.95      6.48 o
   1   1   4     1836.95     2056.35     10.41 o
   2   1   4     1442.79     1410.09     15.83 o
   3   1   4       12.58       12.47      0.85 o
   4   1   4     5289.53     5239.24     20.97 o
   5   1   4        4.53       11.18      2.25 o
   6   1   4       56.89       64.49      5.34 o
   7   1   4        1.20        4.29      1.15 o
   8   1   4       12.97        9.53      3.44 o
 -11   2   4      435.65      440.52      5.87 o
 -10   2   4        4.26        6.97      1.23 o
  -9   2   4      267.61      270.95      4.15 o
  -8   2   4      199.33      204.66      4.00 o
  -7   2   4       59.99       70.15      3.80 o
  -6   2   4      523.45      473.53      5.25 o
  -5   2   4      715.41      756.38      6.69 o
  -4   2   4      688.59      628.56      9.49 o
  -3   2   4     1549.45     1589.36     11.14 o
  -2   2   4       79.28       73.23      1.95 o
  -1   2   4      146.65      157.86      3.20 o
   0   2   4      301.94      357.34      5.75 o
   1   2   4      350.62      359.20      3.46 o
   2   2   4     1043.97      984.44      9.40 o
   3   2   4       38.88       32.19      1.74 o
   4   2   4       68.70       71.49      6.19 o
   5   2   4      397.41      403.44      6.11 o
   6   2   4      274.92      273.55      8.77 o
   7   2   4       48.22       58.10      6.05 o
   8   2   4       76.92       79.24      6.89 o
 -11   3   4      178.28      163.71      5.11 o
 -10   3   4        2.81        3.46      0.56 o
  -9   3   4       97.88       97.70      4.96 o
  -8   3   4      119.55      127.89      6.34 o
  -7   3   4     1960.30     1967.75     13.65 o
  -6   3   4      148.04      115.28      2.90 o
  -5   3   4       20.88       28.01      1.54 o
  -4   3   4     1593.23     1569.88     15.82 o
  -3   3   4      800.57      729.67     11.97 o
  -2   3   4      768.58      847.38     10.29 o
  -1   3   4     1957.72     2051.82     12.29 o
   0   3   4      962.45     1062.60     10.57 o
   1   3   4     1352.88     1542.04      9.67 o
   2   3   4      255.38      217.51      4.58 o
   3   3   4      556.17      547.76      7.81 o
   4   3   4       39.29       33.52      2.74 o
   5   3   4       12.47       14.56      1.53 o
   6   3   4       37.22       42.26      3.25 o
   7   3   4      245.62      256.89     26.91 o
   8   3   4       18.97       11.03      2.59 o
 -11   4   4        6.04        8.98      0.89 o
 -10   4   4       68.88       82.50      5.10 o
  -9   4   4      845.81      824.56      6.56 o
  -8   4   4        2.65        3.65      0.75 o
  -7   4   4     2395.98     2448.09     20.74 o
  -6   4   4     3165.66     3184.57     18.37 o
  -5   4   4      976.88      856.57      7.57 o
  -4   4   4      641.13      638.07      7.95 o
  -3   4   4     1757.06     1855.16     17.92 o
  -2   4   4     1169.24     1177.10     12.58 o
  -1   4   4        4.66       12.76      1.65 o
   0   4   4      278.31      233.14      4.15 o
   1   4   4     2093.98     2200.86     11.95 o
   2   4   4     2145.07     2192.61     12.78 o
   3   4   4     1169.34     1109.24     12.08 o
   4   4   4      816.85      813.23     15.34 o
   5   4   4      180.48      190.89      6.59 o
   6   4   4        6.65        2.77      1.22 o
   7   4   4      526.75      507.68     26.09 o
   8   4   4       30.47       38.54      4.69 o
 -11   5   4      236.33      250.62      7.26 o
 -10   5   4       67.33       75.04      4.20 o
  -9   5   4        1.42        1.58      0.49 o
  -8   5   4        0.18        1.04      0.68 o
  -7   5   4     1132.12     1111.37      6.40 o
  -6   5   4        0.99        2.58      0.54 o
  -5   5   4      177.63      195.53      2.69 o
  -4   5   4      844.22     1042.16     10.05 o
  -3   5   4     1124.44     1296.17      9.44 o
  -2   5   4     1854.79     1912.89     38.37 o
  -1   5   4       17.13       31.42      2.32 o
   0   5   4      894.84     1035.20      6.87 o
   1   5   4      562.14      570.80      5.09 o
   2   5   4     1136.31     1168.82     14.11 o
   3   5   4      261.74      280.50      3.83 o
   4   5   4     2094.12     2035.93     18.82 o
   5   5   4      275.78      281.29      8.77 o
   6   5   4        0.23        1.91      0.80 o
   7   5   4       14.92       15.81      2.37 o
   8   5   4        2.77        7.16      2.00 o
 -11   6   4      343.93      359.74      7.33 o
 -10   6   4        0.29        2.05      0.65 o
  -9   6   4      872.77      896.24      9.09 o
  -8   6   4       11.26        8.54      0.74 o
  -7   6   4       29.01       26.02      1.68 o
  -6   6   4       74.26       65.41      2.87 o
  -5   6   4      102.92      110.27      3.43 o
  -4   6   4       72.51       55.69      2.72 o
  -3   6   4      661.50      745.04      8.35 o
  -2   6   4      120.48      145.62      4.98 o
  -1   6   4      125.37      126.98      2.91 o
   0   6   4     1345.00     1569.61     10.61 o
   1   6   4      346.24      285.07      3.00 o
   2   6   4       72.74       82.85      2.74 o
   3   6   4       12.18       18.90      1.68 o
   4   6   4      141.86      129.74      7.95 o
   5   6   4      120.00      165.13     24.88 o
   6   6   4      161.10      178.30      8.36 o
   7   6   4        0.34        3.02      1.38 o
 -11   7   4      340.00      329.79      5.18 o
 -10   7   4      144.49      140.77      7.89 o
  -9   7   4      567.33      584.37      6.48 o
  -8   7   4       17.43       19.98      1.30 o
  -7   7   4     2015.73     2077.34     20.51 o
  -6   7   4      225.01      201.75      2.33 o
  -5   7   4     1654.85     1681.75     14.74 o
  -4   7   4      258.12      259.03      3.17 o
  -3   7   4        0.36        6.21      0.83 o
  -2   7   4       16.77       24.55      1.65 o
  -1   7   4     2051.05     2102.49     43.44 o
   0   7   4     1232.34     1289.55     12.22 o
   1   7   4      713.73      715.73      7.88 o
   2   7   4       42.57       53.56      3.79 o
   3   7   4        0.34        2.03      0.61 o
   4   7   4      211.19      194.09      4.90 o
   5   7   4        0.18        1.94      0.78 o
   6   7   4      569.00      561.37     13.73 o
   7   7   4      438.09      493.20      9.54 o
 -11   8   4      228.11      222.10      5.10 o
 -10   8   4        3.51        6.68      1.04 o
  -9   8   4      872.37      874.65     12.33 o
  -8   8   4       67.32       68.37      6.39 o
  -7   8   4       53.75       45.43      3.08 o
  -6   8   4      925.73      873.13      5.78 o
  -5   8   4     2583.03     2581.86     15.39 o
  -4   8   4      136.63      122.55      2.81 o
  -3   8   4     2319.53     2302.81     17.77 o
  -2   8   4      358.41      298.94      7.24 o
  -1   8   4        0.21        7.55      1.30 o
   0   8   4        2.49        2.86      0.58 o
   1   8   4     1043.51     1056.83      9.03 o
   2   8   4      301.04      276.44      3.99 o
   3   8   4      106.13      119.44      9.34 o
   4   8   4      333.41      312.24      8.27 o
   5   8   4      377.33      376.13      7.24 o
   6   8   4       19.60       23.88      2.17 o
   7   8   4      554.96      556.41     10.23 o
 -10   9   4       49.79       59.66      4.22 o
  -9   9   4        7.10        4.37      0.96 o
  -8   9   4        7.02        6.22      0.97 o
  -7   9   4      906.92      890.49     54.58 o
  -6   9   4       46.80       58.12      3.12 o
  -5   9   4      157.27      160.24      3.16 o
  -4   9   4       92.82       92.34      2.81 o
  -3   9   4      210.73      243.81      5.51 o
  -2   9   4     2705.75     2664.65     25.78 o
  -1   9   4     2212.73     2109.13     36.32 o
   0   9   4       62.82       69.85      6.69 o
   1   9   4       34.29       51.39      4.28 o
   2   9   4      160.67      153.99      3.38 o
   3   9   4     1655.62     1645.46     15.17 o
   4   9   4      168.01      159.52      5.07 o
   5   9   4       79.04       84.07      5.72 o
   6   9   4      179.48      187.64     15.27 o
   7   9   4        2.82        1.23      1.60 o
 -10  10   4      718.11      733.85      8.07 o
  -9  10   4       67.26       68.50      4.31 o
  -8  10   4      104.65      102.96      4.22 o
  -7  10   4       10.35        5.98      1.01 o
  -6  10   4      175.89      177.23      5.90 o
  -5  10   4      260.50      211.02      2.69 o
  -4  10   4     1340.59     1330.09      8.90 o
  -3  10   4      244.36      230.63      5.88 o
  -2  10   4       51.37       57.86     10.28 o
  -1  10   4       23.91       47.33      5.64 o
   0  10   4     1292.94     1214.47     15.37 o
   1  10   4      506.46      516.21      4.76 o
   2  10   4     1205.22     1178.48     18.71 o
   3  10   4        4.62       14.71      3.79 o
   4  10   4       89.61      103.83      6.53 o
   5  10   4       60.45       54.40      4.51 o
   6  10   4      597.28      584.13     20.01 o
   7  10   4      603.43      607.78     13.27 o
 -10  11   4        9.52        8.37      0.98 o
  -9  11   4      247.45      259.92      5.03 o
  -8  11   4      755.72      771.12      8.19 o
  -7  11   4      233.00      222.82      4.30 o
  -6  11   4     1641.55     1595.44     11.38 o
  -5  11   4       28.19       25.18      1.53 o
  -4  11   4      428.77      399.16      5.08 o
  -3  11   4      749.27      742.85      9.46 o
  -2  11   4      573.61      570.35      5.62 o
  -1  11   4        3.96        7.64      0.77 o
   0  11   4      209.55      188.73      3.20 o
   1  11   4      414.41      396.31     11.81 o
   2  11   4      590.74      583.79      7.59 o
   3  11   4      224.96      244.71      6.44 o
   4  11   4      588.61      635.08      9.91 o
   5  11   4      600.06      610.77      8.80 o
   6  11   4      523.43      539.40      8.39 o
  -9  12   4       18.04       17.57      1.61 o
  -8  12   4       62.74       67.70      3.95 o
  -7  12   4      235.30      224.18      6.47 o
  -6  12   4        6.34        6.41      0.66 o
  -5  12   4       17.88       18.85      1.21 o
  -4  12   4     3814.33     3939.52     33.47 o
  -3  12   4      501.58      488.63     17.91 o
  -2  12   4      253.82      234.83      3.09 o
  -1  12   4      761.64      769.27      7.17 o
   0  12   4       22.83       17.58      1.46 o
   1  12   4      503.01      528.01      6.92 o
   2  12   4      123.86      145.30      8.61 o
   3  12   4      155.63      150.00      5.04 o
   4  12   4       62.15       71.58      4.64 o
   5  12   4        9.22       13.34      2.78 o
   6  12   4      434.39      437.17      8.35 o
  -9  13   4      186.58      180.52      3.83 o
  -8  13   4      287.76      270.22      5.17 o
  -7  13   4        0.81        2.35      0.44 o
  -6  13   4      335.93      330.16      7.20 o
  -5  13   4        0.05        1.84      0.45 o
  -4  13   4      823.92      797.77     14.82 o
  -3  13   4       18.45       14.40      1.70 o
  -2  13   4        8.20       10.91      2.08 o
  -1  13   4       60.18       54.56      6.58 o
   0  13   4        1.33        5.47      1.81 o
   1  13   4        1.10        1.76      1.47 o
   2  13   4       32.74       42.34      5.58 o
   3  13   4       32.39       32.27      1.92 o
   4  13   4       12.36       16.97      1.56 o
   5  13   4       54.93       59.99      3.73 o
   6  13   4       86.08       82.71      6.34 o
  -9  14   4       25.95       25.85      1.97 o
  -8  14   4        4.07        3.53      0.69 o
  -7  14   4      269.13      244.34      3.71 o
  -6  14   4       53.99       55.41      3.04 o
  -5  14   4        6.43        4.39      0.98 o
  -4  14   4      454.48      422.09      9.21 o
  -3  14   4      120.49      122.88      8.24 o
  -2  14   4      727.45      707.36     11.55 o
  -1  14   4      586.65      565.27      8.39 o
   0  14   4      175.25      180.35     12.68 o
   1  14   4      140.19      128.21      4.65 o
   2  14   4      457.44      453.58      8.08 o
   3  14   4        2.93        5.53      0.83 o
   4  14   4       22.06       29.62      4.02 o
   5  14   4       64.59       77.05      5.11 o
  -8  15   4      104.07      101.07      3.71 o
  -7  15   4       34.05       30.03      2.13 o
  -6  15   4      179.22      161.21      3.51 o
  -5  15   4      309.63      299.94      4.86 o
  -4  15   4      227.85      216.93      7.91 o
  -3  15   4        5.38        7.10      1.11 o
  -2  15   4      218.02      216.94      6.66 o
  -1  15   4      130.20      121.83      6.59 o
   0  15   4      139.64      133.08      7.35 o
   1  15   4      980.75     1034.64     10.53 o
   2  15   4      360.01      358.09      8.59 o
   3  15   4      146.96      152.89      5.78 o
   4  15   4      321.49      315.89      9.47 o
   5  15   4       71.11       72.82      8.90 o
  -8  16   4      218.88      221.61      4.35 o
  -7  16   4       43.67       43.00      3.86 o
  -6  16   4      263.35      254.26      5.04 o
  -5  16   4      113.72      105.26      5.11 o
  -4  16   4     1028.33     1067.15     19.16 o
  -3  16   4      175.35      177.21      8.52 o
  -2  16   4       10.51        8.58      2.51 o
  -1  16   4      129.68      150.51      8.56 o
   0  16   4       54.52       63.45      6.41 o
   1  16   4       13.45       14.84      1.44 o
   2  16   4      157.13      164.28      4.77 o
   3  16   4      113.80      122.52      7.55 o
   4  16   4       43.93       45.69      3.40 o
  -7  17   4      108.70      100.42      5.46 o
  -6  17   4      648.78      657.98     10.71 o
  -5  17   4       59.54       70.45      7.09 o
  -4  17   4      138.90      130.39      4.92 o
  -3  17   4      122.07      143.41     13.55 o
  -2  17   4      183.12      199.24     11.75 o
  -1  17   4      162.88      152.60      6.35 o
   0  17   4      160.89      181.81      9.83 o
   1  17   4        9.07        8.35      1.27 o
   2  17   4        8.13        9.40      1.64 o
   3  17   4      406.46      439.35      9.40 o
   4  17   4       50.48       48.12      3.45 o
  -7  18   4       84.15       79.01      5.02 o
  -6  18   4      166.62      154.84      5.10 o
  -5  18   4     1119.27     1157.06     24.05 o
  -4  18   4      206.80      199.36     18.45 o
  -3  18   4      104.34      114.44      8.26 o
  -2  18   4      132.86      136.70      8.88 o
  -1  18   4      348.92      321.54      6.34 o
   0  18   4        2.61        2.46      0.68 o
   1  18   4     1759.96     1876.51     26.58 o
   2  18   4       72.34       81.75      5.69 o
   3  18   4        8.63        4.60      1.44 o
  -6  19   4      116.87       95.54      8.29 o
  -5  19   4       38.42       29.80      4.09 o
  -4  19   4      369.21      388.95     13.78 o
  -3  19   4      334.83      307.71     10.37 o
  -2  19   4       39.32       41.90      3.21 o
  -1  19   4      804.89      837.45     22.02 o
   0  19   4      157.58      147.23      7.88 o
   1  19   4      453.75      482.48      7.31 o
   2  19   4       35.28       30.94      3.05 o
  -5  20   4       79.27       71.66      6.59 o
  -4  20   4       20.49       21.72      3.30 o
  -3  20   4      278.01      274.40      8.39 o
  -2  20   4      149.63      160.13     12.59 o
  -1  20   4      166.70      207.97     23.47 o
   0  20   4       68.81       56.57      8.93 o
   1  20   4      491.70      498.53      7.67 o
  -3  21   4        1.08        2.61      1.04 o
  -2  21   4      100.31      105.26      8.82 o
  -1  21   4       95.96      103.97      9.88 o
 -11   1   5        6.59        7.26      1.00 o
 -10   1   5      782.32      777.34      8.44 o
  -9   1   5        4.90        8.17      0.81 o
  -8   1   5        4.04        4.87      0.69 o
  -7   1   5     1316.81     1366.26     10.61 o
  -6   1   5     1202.68     1197.81     12.58 o
  -5   1   5        0.16        1.38      1.00 o
  -4   1   5        2.59        1.67      0.43 o
  -3   1   5      595.28      605.07      8.24 o
  -2   1   5        9.22       11.67      1.16 o
  -1   1   5       19.59       24.95      1.96 o
   0   1   5     1190.71     1276.47      8.79 o
   1   1   5       14.97       38.34      2.03 o
   2   1   5        0.12        1.19      0.41 o
   3   1   5      714.68      735.00      5.46 o
   4   1   5      393.33      393.49      6.26 o
   5   1   5       20.43       25.59      3.21 o
   6   1   5       85.41      104.33      7.52 o
   7   1   5       21.96       28.29      3.76 o
 -11   2   5      227.62      224.36      6.70 o
 -10   2   5      125.19      117.26      4.06 o
  -9   2   5       49.49       44.63      2.43 o
  -8   2   5     1965.75     1991.51     15.41 o
  -7   2   5      371.70      329.68      3.69 o
  -6   2   5      416.54      403.27      6.72 o
  -5   2   5      517.80      496.13      5.47 o
  -4   2   5      298.17      255.46      3.93 o
  -3   2   5      573.71      614.28      8.25 o
  -2   2   5      240.71      231.05      3.92 o
  -1   2   5      199.30      179.64      3.31 o
   0   2   5       38.45       28.61      1.99 o
   1   2   5       14.04        9.35      0.85 o
   2   2   5     1204.87     1195.71     11.07 o
   3   2   5     1400.92     1430.81      7.28 o
   4   2   5      444.78      433.26      4.75 o
   5   2   5     1350.48     1461.49     18.69 o
   6   2   5      838.60      856.60     16.50 o
   7   2   5      146.87      170.65     18.18 o
 -11   3   5      229.92      217.80      5.58 o
 -10   3   5      285.07      275.26      3.34 o
  -9   3   5      588.75      603.99      5.65 o
  -8   3   5       99.33       99.35      7.64 o
  -7   3   5      471.25      475.81      4.23 o
  -6   3   5     1311.11     1230.09      9.35 o
  -5   3   5      464.54      413.60      7.55 o
  -4   3   5      429.52      383.64      5.69 o
  -3   3   5      431.35      434.45      5.17 o
  -2   3   5     1572.61     1581.56     13.29 o
  -1   3   5      227.41      235.21      2.65 o
   0   3   5      364.80      287.79      3.55 o
   1   3   5     2164.97     2233.50     16.48 o
   2   3   5      315.75      287.65      3.85 o
   3   3   5       15.80       14.88      1.19 o
   4   3   5     1100.35     1099.92     17.84 o
   5   3   5      145.73      152.17      9.27 o
   6   3   5       26.62       29.01      3.34 o
   7   3   5      369.39      407.06      9.94 o
 -11   4   5        3.25        2.21      0.54 o
 -10   4   5        1.94        2.35      1.15 o
  -9   4   5      121.91      121.42      7.66 o
  -8   4   5     1445.01     1497.53     10.93 o
  -7   4   5       39.54       36.17      2.64 o
  -6   4   5      115.43       93.10      4.43 o
  -5   4   5        2.20        5.37      0.51 o
  -4   4   5       27.77       38.26      2.93 o
  -3   4   5     5066.57     5040.40     71.05 o
  -2   4   5      350.69      330.87      4.17 o
  -1   4   5      211.94      247.00      3.65 o
   0   4   5      867.40      874.14     10.76 o
   1   4   5      483.06      482.77      4.55 o
   2   4   5      190.14      154.90      3.35 o
   3   4   5     1594.36     1588.89      8.27 o
   4   4   5       48.24       59.32      3.54 o
   5   4   5      138.56      152.85     12.18 o
   6   4   5       53.31       52.96      4.44 o
   7   4   5       87.99       84.44      7.35 o
 -11   5   5      756.62      756.20     10.14 o
 -10   5   5        0.02        1.19      0.61 o
  -9   5   5       50.67       44.53      1.77 o
  -8   5   5      170.38      185.19      7.18 o
  -7   5   5      776.50      753.71      6.96 o
  -6   5   5      180.75      181.51      4.51 o
  -5   5   5     3340.59     3570.62     24.84 o
  -4   5   5     1167.06     1166.48     10.11 o
  -3   5   5      139.71      123.55      5.01 o
  -2   5   5      316.13      307.08      4.53 o
  -1   5   5     4635.82     4717.81     29.55 o
   0   5   5       71.40       52.64      2.72 o
   1   5   5      215.51      172.39      3.07 o
   2   5   5      247.78      223.40      2.18 o
   3   5   5       89.99       66.01      9.82 o
   4   5   5       11.07        6.68      1.22 o
   5   5   5     1948.53     1987.28     38.91 o
   6   5   5       30.69       29.47      2.44 o
   7   5   5        0.01        6.96      1.51 o
 -11   6   5      234.10      229.05      5.61 o
 -10   6   5        1.40        1.37      0.48 o
  -9   6   5      638.17      654.70      9.94 o
  -8   6   5      133.68      138.04      3.80 o
  -7   6   5       58.27       60.77      3.16 o
  -6   6   5     2247.94     2295.62     11.47 o
  -5   6   5      608.63      621.40      6.47 o
  -4   6   5       44.80       38.55      2.38 o
  -3   6   5     2957.94     3253.12     51.37 o
  -2   6   5      392.55      378.27      5.81 o
  -1   6   5     1541.55     1655.59     11.29 o
   0   6   5     1032.31     1028.84      9.12 o
   1   6   5     1799.16     1927.18     11.56 o
   2   6   5      113.60       97.12      9.51 o
   3   6   5      212.48      204.99      5.91 o
   4   6   5     1597.50     1646.17     15.77 o
   5   6   5        0.40        1.70      1.26 o
   6   6   5       80.04       86.01      6.44 o
   7   6   5      603.48      608.80     19.93 o
 -11   7   5      499.66      543.29     10.82 o
 -10   7   5       16.53       18.92      2.35 o
  -9   7   5      190.90      162.51      5.98 o
  -8   7   5      294.51      271.80      4.59 o
  -7   7   5       58.09       42.33      5.26 o
  -6   7   5      294.05      356.22      8.53 o
  -5   7   5      387.72      301.16      3.14 o
  -4   7   5      184.24      148.56      4.26 o
  -3   7   5      487.09      495.39      6.16 o
  -2   7   5      703.25      677.36     14.26 o
  -1   7   5      713.98      751.22      7.79 o
   0   7   5       48.21       63.00      4.37 o
   1   7   5       24.39       35.78      2.32 o
   2   7   5      210.35      224.03      3.84 o
   3   7   5      367.93      351.08      7.95 o
   4   7   5       20.29       25.88      1.87 o
   5   7   5      502.36      492.77      8.82 o
   6   7   5      222.70      224.97      7.92 o
   7   7   5      181.62      189.87     12.10 o
 -11   8   5       50.42       54.37      3.53 o
 -10   8   5        2.40        1.53      0.53 o
  -9   8   5       17.08       17.01      1.47 o
  -8   8   5       43.51       38.04      4.28 o
  -7   8   5      165.52      137.52      6.73 o
  -6   8   5      265.82      271.55      3.92 o
  -5   8   5      182.38      150.19      4.41 o
  -4   8   5       51.91       49.39      3.39 o
  -3   8   5        3.69        7.08      1.08 o
  -2   8   5      216.16      215.14      3.40 o
  -1   8   5        0.02        1.93      1.03 o
   0   8   5      237.76      228.61      2.35 o
   1   8   5      488.99      541.93      5.13 o
   2   8   5     1534.80     1644.90     15.45 o
   3   8   5       24.74       19.87      1.52 o
   4   8   5        5.40        2.30      1.99 o
   5   8   5        1.68        2.86      1.13 o
   6   8   5       37.21       38.79      2.82 o
 -10   9   5       23.19       22.61      2.09 o
  -9   9   5       22.28       25.07      2.00 o
  -8   9   5      370.00      375.93      5.26 o
  -7   9   5      988.84      954.91      7.42 o
  -6   9   5     1131.99     1037.00      7.95 o
  -5   9   5      501.95      504.46      4.73 o
  -4   9   5       81.61       78.44      5.51 o
  -3   9   5      121.60      115.82     10.14 o
  -2   9   5      788.48      775.03      9.06 o
  -1   9   5      813.24      732.51     39.70 o
   0   9   5      326.09      312.66      4.00 o
   1   9   5      289.38      229.58      3.29 o
   2   9   5      123.85      111.85     10.45 o
   3   9   5       31.37       40.98      3.14 o
   4   9   5      430.52      448.64     13.95 o
   5   9   5       25.59       26.38      1.88 o
   6   9   5        4.08        4.52      0.95 o
 -10  10   5       10.37        6.14      0.76 o
  -9  10   5       16.46       18.94      1.40 o
  -8  10   5       47.30       45.06      2.15 o
  -7  10   5       37.51       30.21      1.88 o
  -6  10   5      235.98      220.88      4.33 o
  -5  10   5      452.59      511.51      5.21 o
  -4  10   5     1763.41     1886.51     20.75 o
  -3  10   5     3408.77     3473.20     21.76 o
  -2  10   5      170.99      179.70      5.27 o
  -1  10   5      344.75      320.54      8.31 o
   0  10   5      472.75      478.10      5.37 o
   1  10   5       49.79       41.33      4.28 o
   2  10   5      140.92      155.28     13.86 o
   3  10   5      835.39      856.46      9.05 o
   4  10   5       58.58       50.70      3.52 o
   5  10   5       10.95       12.77      1.58 o
   6  10   5      295.47      294.06     12.48 o
 -10  11   5       69.33       69.22      3.66 o
  -9  11   5        3.71        6.20      0.80 o
  -8  11   5       19.93       15.07      1.06 o
  -7  11   5       78.45       76.27      3.79 o
  -6  11   5        6.57        5.77      1.01 o
  -5  11   5       39.60       39.35      2.52 o
  -4  11   5      385.16      355.18     10.57 o
  -3  11   5      120.43      130.70      9.14 o
  -2  11   5       22.57       20.65      1.79 o
  -1  11   5      713.48      730.10      7.22 o
   0  11   5      248.15      268.87      6.02 o
   1  11   5        0.27        2.13      0.93 o
   2  11   5       62.51       78.30      4.70 o
   3  11   5      436.30      440.09      8.98 o
   4  11   5       49.01       52.79      4.17 o
   5  11   5      301.45      302.71      9.08 o
   6  11   5      171.02      179.96      9.46 o
  -9  12   5       17.12       13.23      1.31 o
  -8  12   5      194.48      193.69      5.12 o
  -7  12   5       59.39       45.69      2.47 o
  -6  12   5      165.71      163.17      4.75 o
  -5  12   5       71.28       72.32      5.64 o
  -4  12   5      534.06      509.91     11.00 o
  -3  12   5        9.15        5.33      1.41 o
  -2  12   5      106.18      103.58      9.73 o
  -1  12   5      904.66      964.58     26.40 o
   0  12   5      132.96      120.82      7.83 o
   1  12   5      133.05      115.34      9.31 o
   2  12   5      495.44      537.07      7.73 o
   3  12   5       33.00       37.46      2.89 o
   4  12   5       49.18       44.67      3.70 o
   5  12   5       89.66       78.57      5.67 o
  -9  13   5      360.23      363.49      4.25 o
  -8  13   5       36.23       38.88      1.93 o
  -7  13   5      330.63      334.12      3.93 o
  -6  13   5     2908.38     2921.24     25.84 o
  -5  13   5       44.60       48.10      3.50 o
  -4  13   5       15.19       23.50      2.10 o
  -3  13   5      121.70      134.11     12.03 o
  -2  13   5       61.34       72.59     11.20 o
  -1  13   5      103.87      103.79      7.20 o
   0  13   5     3210.28     3280.14     45.77 o
   1  13   5      145.06      139.30      4.52 o
   2  13   5      107.76      110.72     10.59 o
   3  13   5      222.79      210.20     10.04 o
   4  13   5      544.78      565.32      9.17 o
   5  13   5      287.53      269.37     15.63 o
  -9  14   5       20.77       16.14      1.40 o
  -8  14   5      397.34      400.48      5.11 o
  -7  14   5      454.95      455.61      8.21 o
  -6  14   5        3.81        5.28      0.70 o
  -5  14   5      791.93      794.47     14.61 o
  -4  14   5     2074.63     2112.28     21.94 o
  -3  14   5        0.34        2.32      0.94 o
  -2  14   5      660.24      609.94     12.91 o
  -1  14   5      775.76      755.54      7.33 o
   0  14   5       75.91       72.10      5.05 o
   1  14   5       19.81       21.69      1.94 o
   2  14   5     1194.32     1213.41     33.05 o
   3  14   5       49.93       51.74      4.14 o
   4  14   5      373.93      379.75      6.19 o
  -8  15   5        3.18        5.26      0.74 o
  -7  15   5        5.82        6.89      0.83 o
  -6  15   5      288.53      302.79      4.63 o
  -5  15   5      149.15      144.32      7.94 o
  -4  15   5      599.06      567.51     12.67 o
  -3  15   5      101.94      117.33      9.34 o
  -2  15   5      320.80      313.35      5.44 o
  -1  15   5      329.22      301.28      5.85 o
   0  15   5      222.13      249.76      9.49 o
   1  15   5      389.94      394.29      7.09 o
   2  15   5      487.96      483.53      9.28 o
   3  15   5      178.41      194.92      6.45 o
   4  15   5      152.49      134.54      6.98 o
  -8  16   5      106.23      100.64      5.70 o
  -7  16   5      280.66      291.78      6.50 o
  -6  16   5       44.33       39.68      2.84 o
  -5  16   5       14.70       10.36      1.81 o
  -4  16   5      137.58      135.35     10.65 o
  -3  16   5      156.49      147.37      6.90 o
  -2  16   5      145.57      163.14     12.89 o
  -1  16   5       42.43       31.89      3.44 o
   0  16   5       72.94       77.28      9.95 o
   1  16   5      161.19      168.33      5.09 o
   2  16   5      102.26       93.93      3.91 o
   3  16   5       21.43       19.26      2.25 o
  -7  17   5       55.93       50.68      3.67 o
  -6  17   5       20.79       19.80      2.59 o
  -5  17   5      239.77      237.45      8.46 o
  -4  17   5      177.89      172.89      8.13 o
  -3  17   5       14.63       19.02      1.84 o
  -2  17   5      174.82      197.06     12.77 o
  -1  17   5      820.21      810.30     13.96 o
   0  17   5        8.37       10.49      1.17 o
   1  17   5       16.20       20.00      2.53 o
   2  17   5       25.87       25.95      2.77 o
   3  17   5       81.86       79.55      3.67 o
  -6  18   5      105.38      103.87      7.09 o
  -5  18   5        5.91        5.81      1.19 o
  -4  18   5      342.77      327.35      9.78 o
  -3  18   5      166.38      168.98      6.68 o
  -2  18   5       76.15       78.63      5.79 o
  -1  18   5       18.04       21.15      3.18 o
   0  18   5        6.67        5.42      1.11 o
   1  18   5       65.16       59.78      4.19 o
   2  18   5        0.78        2.68      1.21 o
  -5  19   5      100.69       93.59      7.08 o
  -4  19   5       65.32       63.69      7.90 o
  -3  19   5      181.32      161.41     10.25 o
  -2  19   5      123.93      115.69      9.36 o
  -1  19   5       55.25       63.47      4.11 o
   0  19   5      123.77      133.22      8.08 o
   1  19   5       70.47       75.89      4.66 o
  -4  20   5       30.16       29.53      2.64 o
  -3  20   5        3.51        3.59      1.46 o
  -2  20   5      192.42      194.49     12.15 o
  -1  20   5       12.07        8.91      1.48 o
   0  20   5        0.26        1.53      0.98 o
 -11   0   6       45.88       55.66      4.84 o
 -10   0   6      237.88      237.71      5.73 o
  -9   0   6      142.52      159.46      8.01 o
  -8   0   6     1148.44     1191.37     13.71 o
  -7   0   6       36.19       38.48      3.66 o
  -6   0   6     2942.21     2957.87     71.17 o
  -5   0   6     2769.20     2669.39     25.78 o
  -4   0   6      325.57      279.66      8.29 o
  -3   0   6       50.13       62.44      5.75 o
  -2   0   6     3061.79     3253.79     80.72 o
  -1   0   6       20.44       24.79      2.48 o
   0   0   6     2685.83     2749.87     25.59 o
   1   0   6     2761.24     2653.24     34.85 o
   2   0   6      375.98      390.31      5.25 o
   3   0   6       14.00       22.62      2.03 o
   4   0   6      296.55      297.96      5.25 o
   5   0   6      293.76      308.81      7.23 o
   6   0   6        0.39        1.97      1.51 o
 -11   1   6        3.64        3.54      0.68 o
 -10   1   6      757.16      753.86     11.95 o
  -9   1   6      143.31      138.78      3.94 o
  -8   1   6      368.88      357.70      6.50 o
  -7   1   6     1050.97      993.97      5.75 o
  -6   1   6      233.18      210.75      3.66 o
  -5   1   6       27.52       26.87      2.79 o
  -4   1   6     1214.83     1229.98     13.20 o
  -3   1   6     1046.83      969.75     15.46 o
  -2   1   6       41.98       50.60      3.04 o
  -1   1   6     1504.98     1490.94     10.76 o
   0   1   6     1007.58     1013.16     10.22 o
   1   1   6       29.29       32.35      2.29 o
   2   1   6      872.63      839.80      7.61 o
   3   1   6      273.44      288.07      5.21 o
   4   1   6       36.40       40.94      2.41 o
   5   1   6        3.58        3.33      0.79 o
   6   1   6      594.63      592.80     26.15 o
 -11   2   6       70.82       70.83      3.21 o
 -10   2   6      261.52      257.31      3.78 o
  -9   2   6        0.00        1.33      0.60 o
  -8   2   6       50.50       51.48      2.58 o
  -7   2   6       67.18       76.18      3.83 o
  -6   2   6        2.74        8.73      1.00 o
  -5   2   6      104.53      111.90      4.80 o
  -4   2   6      162.93      168.05      5.07 o
  -3   2   6      114.13      117.96      3.54 o
  -2   2   6      155.97      120.29      3.71 o
  -1   2   6      510.88      502.41      6.77 o
   0   2   6      288.70      304.93      4.13 o
   1   2   6       70.80       64.75      2.89 o
   2   2   6       81.58       84.44      4.40 o
   3   2   6       31.44       31.53      1.87 o
   4   2   6       19.63       20.34      2.27 o
   5   2   6      127.50      144.49      9.34 o
   6   2   6      188.29      238.64     16.50 o
 -11   3   6      122.81      114.41      7.69 o
 -10   3   6      410.47      400.81      7.48 o
  -9   3   6      124.31      117.05      6.01 o
  -8   3   6        2.13        3.57      0.71 o
  -7   3   6       67.14       57.58      3.90 o
  -6   3   6      290.00      253.09      3.41 o
  -5   3   6      458.94      430.22      6.76 o
  -4   3   6       43.05       52.39      4.04 o
  -3   3   6        0.25        2.39      0.85 o
  -2   3   6      359.01      377.51      5.48 o
  -1   3   6      532.69      474.84      5.16 o
   0   3   6        1.48        0.87      0.36 o
   1   3   6      504.58      467.26      4.62 o
   2   3   6       51.04       57.85      4.94 o
   3   3   6        3.74        2.43      0.74 o
   4   3   6      690.98      734.25      8.10 o
   5   3   6      454.32      475.35      9.49 o
   6   3   6      167.22      167.85     11.78 o
 -11   4   6       30.04       27.59      2.34 o
 -10   4   6       43.80       48.28      2.99 o
  -9   4   6       68.91       74.11      5.67 o
  -8   4   6      531.49      546.09      4.70 o
  -7   4   6      505.17      506.91      6.25 o
  -6   4   6       46.78       51.04      3.79 o
  -5   4   6       23.74       30.64      2.29 o
  -4   4   6      389.10      355.87      5.75 o
  -3   4   6     1695.57     1693.08     15.74 o
  -2   4   6     1576.41     1609.11     13.10 o
  -1   4   6      538.29      534.87      5.82 o
   0   4   6       21.70       19.78      1.34 o
   1   4   6      245.30      244.72      2.76 o
   2   4   6       99.24      102.14      6.61 o
   3   4   6      454.84      430.36      5.51 o
   4   4   6      143.11      133.64      9.13 o
   5   4   6       11.31       10.95      1.06 o
   6   4   6      165.97      178.66      7.02 o
 -11   5   6       45.61       46.22      4.00 o
 -10   5   6       65.14       59.29      4.78 o
  -9   5   6        5.84        5.86      0.81 o
  -8   5   6        3.08        1.54      0.67 o
  -7   5   6       46.92       39.92      2.54 o
  -6   5   6       73.41       85.55      6.56 o
  -5   5   6      244.23      271.76      2.68 o
  -4   5   6       63.92       68.74     13.14 o
  -3   5   6       39.93       61.16      3.90 o
  -2   5   6      300.21      288.73      4.92 o
  -1   5   6      549.14      570.40      5.63 o
   0   5   6      182.33      175.38      2.27 o
   1   5   6       75.02       92.19      6.80 o
   2   5   6       20.36       12.98      2.06 o
   3   5   6        9.79        4.29      1.67 o
   4   5   6       52.72       58.15      3.93 o
   5   5   6       53.47       52.48      3.04 o
   6   5   6       45.36       52.20      3.44 o
 -11   6   6        0.81        2.31      0.65 o
 -10   6   6      273.21      298.53      8.07 o
  -9   6   6        0.76        0.99      0.65 o
  -8   6   6       31.00       42.53      2.90 o
  -7   6   6        7.30        1.19      0.79 o
  -6   6   6        0.38        1.78      0.63 o
  -5   6   6      231.71      222.02      3.42 o
  -4   6   6       66.01       53.20      6.46 o
  -3   6   6     1342.56     1427.84     12.06 o
  -2   6   6      386.00      468.67      6.86 o
  -1   6   6      200.05      194.40      3.08 o
   0   6   6      428.32      434.50      3.90 o
   1   6   6       47.59       29.30      2.04 o
   2   6   6       17.47       13.36      1.52 o
   3   6   6       13.92       11.34      1.14 o
   4   6   6       67.12       61.72      9.79 o
   5   6   6       39.51       40.29      3.01 o
   6   6   6        9.85       15.43      2.24 o
 -11   7   6       79.79       82.46      3.76 o
 -10   7   6      140.37      130.34      4.50 o
  -9   7   6     1089.59     1111.89     12.91 o
  -8   7   6       24.58       28.98      1.76 o
  -7   7   6        0.15        1.25      0.61 o
  -6   7   6      511.34      491.62      5.22 o
  -5   7   6      865.99      867.32      7.03 o
  -4   7   6      140.51      139.41      7.84 o
  -3   7   6      143.50      111.42      5.11 o
  -2   7   6      593.19      556.60      4.94 o
  -1   7   6       29.65       27.22      2.03 o
   0   7   6       97.53      118.62      4.07 o
   1   7   6     1310.12     1259.30      8.85 o
   2   7   6      446.89      441.77      6.30 o
   3   7   6        0.43        3.52      0.81 o
   4   7   6     1383.42     1496.00     19.29 o
   5   7   6      681.74      652.68     13.07 o
   6   7   6       41.55       49.34      3.73 o
 -11   8   6      563.06      580.25      9.02 o
 -10   8   6      439.69      447.62      5.13 o
  -9   8   6      199.85      192.07      7.13 o
  -8   8   6       16.66       16.27      1.36 o
  -7   8   6     1037.86     1031.02      7.76 o
  -6   8   6       88.08       81.92      5.63 o
  -5   8   6      303.86      304.54      8.95 o
  -4   8   6     2050.64     2107.84     15.88 o
  -3   8   6     1372.93     1335.15     17.26 o
  -2   8   6       18.47       16.89      1.88 o
  -1   8   6     2172.47     2122.88     18.84 o
   0   8   6      153.45      142.84      5.25 o
   1   8   6       29.58       22.37      3.55 o
   2   8   6        6.49        9.19      1.19 o
   3   8   6      561.49      594.45      8.67 o
   4   8   6      144.41      127.86     16.88 o
   5   8   6      362.36      369.97     14.80 o
 -10   9   6       12.14       12.05      1.27 o
  -9   9   6       67.71       74.30      4.51 o
  -8   9   6      273.11      248.28      7.79 o
  -7   9   6      294.16      263.94      6.10 o
  -6   9   6       40.04       32.03      2.02 o
  -5   9   6      696.19      709.84      9.10 o
  -4   9   6       17.11       16.13      1.80 o
  -3   9   6     1927.11     1988.05     10.76 o
  -2   9   6      887.71      874.06     15.27 o
  -1   9   6      131.99      132.76      5.13 o
   0   9   6        8.16        6.55      0.80 o
   1   9   6       65.10       63.99      6.97 o
   2   9   6      634.94      708.11     13.77 o
   3   9   6      136.29      155.61     13.28 o
   4   9   6      167.33      164.70     10.63 o
   5   9   6      111.21      119.96      8.42 o
 -10  10   6       38.85       36.65      2.27 o
  -9  10   6       57.40       54.30      3.03 o
  -8  10   6      120.35      125.52      5.97 o
  -7  10   6      132.42      116.29      5.38 o
  -6  10   6      932.23      937.36     10.40 o
  -5  10   6      572.14      567.57      9.57 o
  -4  10   6       20.93       19.65      1.80 o
  -3  10   6      201.03      183.26      4.46 o
  -2  10   6      627.79      617.32     20.62 o
  -1  10   6       42.55       44.13      3.39 o
   0  10   6       59.49       69.75      3.52 o
   1  10   6      407.49      416.74      7.19 o
   2  10   6       16.99       19.83      1.68 o
   3  10   6      178.42      182.33      5.34 o
   4  10   6      275.79      272.33      8.82 o
   5  10   6       32.65       36.76      3.85 o
 -10  11   6      272.09      283.39      7.12 o
  -9  11   6       46.35       46.37      2.54 o
  -8  11   6      326.21      313.32      4.61 o
  -7  11   6      240.50      247.28      7.17 o
  -6  11   6      300.03      285.93      5.23 o
  -5  11   6        7.30        6.47      1.25 o
  -4  11   6      331.95      325.77      9.38 o
  -3  11   6      202.85      189.64      9.39 o
  -2  11   6       48.03       60.28      6.87 o
  -1  11   6      443.35      424.17      8.74 o
   0  11   6      766.89      749.77      6.35 o
   1  11   6       33.06       31.14      2.62 o
   2  11   6       15.74       12.08      2.05 o
   3  11   6     1007.60     1029.19     13.80 o
   4  11   6      322.50      325.38     10.86 o
   5  11   6       34.09       41.57      2.49 o
  -9  12   6      219.27      226.53      5.17 o
  -8  12   6      554.32      552.29      5.57 o
  -7  12   6        7.25        5.85      0.64 o
  -6  12   6        0.16        2.14      1.05 o
  -5  12   6      542.33      529.67     12.49 o
  -4  12   6      321.15      293.37      7.08 o
  -3  12   6      448.78      459.98      9.50 o
  -2  12   6     1362.21     1384.91     11.84 o
  -1  12   6        1.97        2.18      0.76 o
   0  12   6      721.45      717.62      7.83 o
   1  12   6       25.14       30.68      2.12 o
   2  12   6       66.25       70.15      5.71 o
   3  12   6        0.96        4.42      0.96 o
   4  12   6      193.91      194.60      7.43 o
  -9  13   6        2.86        1.94      0.50 o
  -8  13   6      277.66      286.33      6.30 o
  -7  13   6       38.27       39.29      2.97 o
  -6  13   6       28.36       34.86      2.64 o
  -5  13   6        1.19        4.49      2.95 o
  -4  13   6       18.83       22.62      2.08 o
  -3  13   6       11.80       13.55      1.41 o
  -2  13   6       75.71       75.50      9.03 o
  -1  13   6       12.24       19.04      1.67 o
   0  13   6      100.51       85.46      6.24 o
   1  13   6      181.34      183.83      9.21 o
   2  13   6        6.74        8.05      1.22 o
   3  13   6      308.58      328.46      8.69 o
   4  13   6       74.91       71.02      5.33 o
  -9  14   6        8.43        8.33      0.93 o
  -8  14   6      413.06      394.95      8.79 o
  -7  14   6       67.39       74.55      5.85 o
  -6  14   6      108.96      110.52      7.46 o
  -5  14   6       65.78       81.67      7.20 o
  -4  14   6       19.56       21.75      1.54 o
  -3  14   6      275.91      259.25     11.97 o
  -2  14   6       42.76       39.57      2.98 o
  -1  14   6       10.31       16.81      2.67 o
   0  14   6       24.51       21.59      2.53 o
   1  14   6        1.72        3.22      1.84 o
   2  14   6       51.51       51.11      6.65 o
   3  14   6      103.30       98.76      9.40 o
  -8  15   6      146.76      136.52      4.86 o
  -7  15   6       63.30       70.36      5.53 o
  -6  15   6      143.30      155.62      9.75 o
  -5  15   6       34.33       27.34      2.92 o
  -4  15   6      474.28      477.96      8.75 o
  -3  15   6      181.55      175.60     22.30 o
  -2  15   6       37.88       32.24      3.18 o
  -1  15   6      505.82      509.34      7.25 o
   0  15   6      498.94      450.51     20.45 o
   1  15   6        3.43        3.35      0.86 o
   2  15   6      205.91      225.16      8.13 o
   3  15   6      404.38      445.94     14.61 o
  -7  16   6      140.39      147.71      7.52 o
  -6  16   6      130.60      143.22     18.83 o
  -5  16   6      285.79      285.68      9.66 o
  -4  16   6      406.50      381.74     16.84 o
  -3  16   6      231.05      237.28      7.00 o
  -2  16   6      885.86      865.90     29.71 o
  -1  16   6        6.90        6.99      1.35 o
   0  16   6      461.50      452.55     21.06 o
   1  16   6      169.03      174.21      4.78 o
   2  16   6        4.87        4.42      1.78 o
  -7  17   6       69.88       71.71      4.83 o
  -6  17   6       44.89       45.51      3.91 o
  -5  17   6       38.80       36.66      3.27 o
  -4  17   6        3.62        6.35      1.42 o
  -3  17   6       74.96       77.25      6.76 o
  -2  17   6      266.51      266.67      8.89 o
  -1  17   6       11.15       15.22      2.35 o
   0  17   6      120.44      118.51     18.05 o
   1  17   6      182.08      201.51     12.79 o
   2  17   6      130.80      118.61      6.66 o
  -6  18   6       51.68       51.01      5.50 o
  -5  18   6       53.12       45.84      4.21 o
  -4  18   6       43.87       49.87      3.88 o
  -3  18   6        1.53        5.07      1.27 o
  -2  18   6      182.85      181.26      7.38 o
  -1  18   6      384.28      383.12     14.42 o
   0  18   6      191.61      193.82     22.97 o
   1  18   6        0.45        2.70      1.42 o
  -4  19   6        0.79        1.44      1.71 o
  -3  19   6      307.82      308.80      8.47 o
  -2  19   6      437.96      454.08     10.00 o
  -1  19   6      216.46      220.37     23.26 o
 -11   1   7      604.76      644.98      6.30 o
 -10   1   7      387.68      388.48      5.02 o
  -9   1   7      233.45      232.69      6.86 o
  -8   1   7      445.65      443.68      6.20 o
  -7   1   7       33.75       21.02      1.44 o
  -6   1   7        0.04        4.87      1.19 o
  -5   1   7       49.45       76.63      6.85 o
  -4   1   7     2787.69     2875.52     31.02 o
  -3   1   7     1127.54     1142.46      8.73 o
  -2   1   7      754.89      731.80      6.48 o
  -1   1   7      808.26      763.39      6.49 o
   0   1   7      498.35      483.15      5.22 o
   1   1   7      154.67      135.97      6.69 o
   2   1   7      406.88      400.19      5.19 o
   3   1   7        7.15        8.75      0.78 o
   4   1   7       26.10       24.03      2.19 o
   5   1   7      211.42      198.95      9.87 o
 -11   2   7      259.21      257.83      6.78 o
 -10   2   7      698.72      701.75      8.01 o
  -9   2   7       14.69       17.16      1.54 o
  -8   2   7       14.92       18.95      1.51 o
  -7   2   7      138.03      151.56      8.23 o
  -6   2   7     2175.75     2189.57     18.11 o
  -5   2   7       78.09       81.23      7.05 o
  -4   2   7        0.16        4.10      1.13 o
  -3   2   7      920.51      864.06      6.77 o
  -2   2   7      272.48      268.52      3.57 o
  -1   2   7      517.54      509.69      5.25 o
   0   2   7     1506.50     1381.96     14.22 o
   1   2   7      783.81      824.98      8.63 o
   2   2   7       51.39       66.35      3.18 o
   3   2   7       83.08       79.34      4.58 o
   4   2   7      339.80      320.42      5.75 o
   5   2   7        1.49        3.15      0.91 o
 -11   3   7      325.12      361.15      4.76 o
 -10   3   7      348.90      348.54      3.77 o
  -9   3   7     1017.89     1006.63     12.18 o
  -8   3   7      531.25      530.89      5.71 o
  -7   3   7      313.18      250.17      5.32 o
  -6   3   7       11.08        7.42      1.12 o
  -5   3   7      149.44      141.85     12.40 o
  -4   3   7      646.38      592.01      7.75 o
  -3   3   7      328.14      264.43      4.03 o
  -2   3   7     4298.64     4400.10     41.71 o
  -1   3   7       88.87       93.76      4.79 o
   0   3   7      281.98      235.66      2.92 o
   1   3   7       51.60       56.23      3.25 o
   2   3   7       10.83        9.16      0.96 o
   3   3   7      510.98      504.77      5.34 o
   4   3   7       58.35       62.68      3.75 o
   5   3   7       92.06       89.96      8.82 o
 -11   4   7       12.56       10.12      1.19 o
 -10   4   7      122.29      127.46      7.78 o
  -9   4   7      473.02      443.30     11.60 o
  -8   4   7      278.61      257.91      8.47 o
  -7   4   7       20.86       16.32      1.70 o
  -6   4   7       21.42       25.22      1.93 o
  -5   4   7       12.06        5.63      1.68 o
  -4   4   7     1464.21     1533.07     11.61 o
  -3   4   7      128.08      124.92      5.64 o
  -2   4   7      420.79      353.93      3.92 o
  -1   4   7      362.34      371.20      4.95 o
   0   4   7        5.65       10.16      1.19 o
   1   4   7      122.25      117.79      7.62 o
   2   4   7      512.81      563.65      4.49 o
   3   4   7       10.59        5.77      1.83 o
   4   4   7       29.68       28.93      3.11 o
   5   4   7      184.97      185.83      8.97 o
 -11   5   7       35.54       32.85      3.37 o
 -10   5   7      188.33      186.90      6.01 o
  -9   5   7      837.82      823.28      9.76 o
  -8   5   7       62.71       64.63      4.80 o
  -7   5   7      614.91      628.51     11.02 o
  -6   5   7     1918.80     1922.96     22.38 o
  -5   5   7        4.76        8.03      1.05 o
  -4   5   7       83.57       82.49      6.71 o
  -3   5   7      184.64      171.76      3.86 o
  -2   5   7       40.83       46.28      3.53 o
  -1   5   7      602.75      610.17      5.16 o
   0   5   7      254.83      207.92      3.81 o
   1   5   7     1387.63     1378.56     10.50 o
   2   5   7      163.87      158.98      7.39 o
   3   5   7      272.35      276.47      8.50 o
   4   5   7     1092.72     1191.00     12.04 o
   5   5   7        2.31        2.74      0.85 o
 -11   6   7      661.02      711.02     13.09 o
 -10   6   7      125.78      119.62      5.63 o
  -9   6   7      164.78      169.51      6.81 o
  -8   6   7        0.16        2.17      1.02 o
  -7   6   7        8.07       12.50      1.11 o
  -6   6   7      185.02      188.29      4.61 o
  -5   6   7     1325.54     1419.98     18.36 o
  -4   6   7     2399.40     2319.37     14.06 o
  -3   6   7      735.91      741.00      6.45 o
  -2   6   7      674.65      713.82      6.18 o
  -1   6   7     1537.01     1518.51     10.99 o
   0   6   7       33.09       53.28      2.51 o
   1   6   7      533.45      511.24      5.44 o
   2   6   7      295.24      298.10      4.63 o
   3   6   7       37.75       43.54      3.56 o
   4   6   7      256.86      256.21      8.03 o
   5   6   7      674.82      727.76      9.46 o
 -11   7   7       62.56       60.95      3.31 o
 -10   7   7        0.03        1.86      0.80 o
  -9   7   7      266.14      262.85      9.23 o
  -8   7   7        0.96        2.68      0.55 o
  -7   7   7      449.32      478.77      7.29 o
  -6   7   7      430.31      426.28      6.45 o
  -5   7   7       11.21        9.45      2.77 o
  -4   7   7      411.98      346.01      8.38 o
  -3   7   7     1883.00     1763.57      8.96 o
  -2   7   7       59.72       74.11      4.68 o
  -1   7   7       10.86       18.43      1.22 o
   0   7   7       22.68       18.59      1.21 o
   1   7   7        0.78        0.24      0.16 o
   2   7   7      118.45      116.75      7.01 o
   3   7   7      290.98      275.93      4.39 o
   4   7   7      377.20      404.61      9.82 o
   5   7   7       20.10       17.86      4.87 o
 -10   8   7       91.72       87.15      5.13 o
  -9   8   7      149.64      152.33      6.19 o
  -8   8   7       56.21       53.80      2.91 o
  -7   8   7      302.00      276.99      5.60 o
  -6   8   7      133.53      128.63      5.17 o
  -5   8   7      120.23      127.28     21.27 o
  -4   8   7       14.87       18.36      2.84 o
  -3   8   7     1024.10     1056.93      9.05 o
  -2   8   7      947.76      921.62     10.33 o
  -1   8   7        9.85       15.98      1.26 o
   0   8   7       19.39       13.25      0.95 o
   1   8   7      677.28      700.16      5.85 o
   2   8   7      343.89      320.64      5.98 o
   3   8   7        0.25        1.94      0.84 o
   4   8   7       80.16       82.47      6.36 o
 -10   9   7        8.35        9.30      1.57 o
  -9   9   7      602.75      590.23      5.83 o
  -8   9   7      527.94      521.32      6.21 o
  -7   9   7        7.97        8.65      0.97 o
  -6   9   7      289.52      291.23      5.78 o
  -5   9   7        2.53        1.82      1.11 o
  -4   9   7       30.55       30.34      3.24 o
  -3   9   7      349.66      318.19      6.28 o
  -2   9   7        7.20        6.08      0.97 o
  -1   9   7      465.50      467.37      5.55 o
   0   9   7       36.82       27.17      2.57 o
   1   9   7      645.03      631.84      8.74 o
   2   9   7      599.55      576.51      9.36 o
   3   9   7       33.96       27.13      3.16 o
   4   9   7      257.11      282.07     11.00 o
 -10  10   7      181.60      183.86      4.90 o
  -9  10   7        0.89        2.31      0.70 o
  -8  10   7      173.94      188.02      4.56 o
  -7  10   7       80.13       74.24      4.00 o
  -6  10   7       49.79       48.37      3.65 o
  -5  10   7       35.84       36.14      3.11 o
  -4  10   7      834.37      814.43     10.88 o
  -3  10   7       84.98       85.59     11.02 o
  -2  10   7      267.48      285.35      4.70 o
  -1  10   7     2090.30     2081.32     16.39 o
   0  10   7      554.05      508.56      6.05 o
   1  10   7       43.91       44.94      2.98 o
   2  10   7      542.75      537.24     10.62 o
   3  10   7       24.64       32.02      2.35 o
   4  10   7      101.23      102.06      5.76 o
  -9  11   7       24.78       29.46      2.36 o
  -8  11   7       54.12       47.90      2.66 o
  -7  11   7      436.74      425.52      8.76 o
  -6  11   7       11.60       16.29      1.58 o
  -5  11   7       27.55       31.74      3.69 o
  -4  11   7      272.52      246.80     10.40 o
  -3  11   7       54.28       37.74      7.01 o
  -2  11   7      372.98      338.93      5.14 o
  -1  11   7        1.05        1.92      0.40 o
   0  11   7      260.32      255.39      7.95 o
   1  11   7        0.28        1.95      0.70 o
   2  11   7       22.34       21.14      2.02 o
   3  11   7      187.74      182.75      5.59 o
   4  11   7       44.37       45.42      3.53 o
  -9  12   7      130.02      127.18      5.40 o
  -8  12   7       25.28       24.64      2.13 o
  -7  12   7       80.34       86.93      7.41 o
  -6  12   7      186.24      187.92      8.97 o
  -5  12   7      145.60      145.26     11.14 o
  -4  12   7      205.10      206.36     15.18 o
  -3  12   7       82.26       94.97      9.08 o
  -2  12   7        0.19        1.74      0.53 o
  -1  12   7       89.11       88.12      7.24 o
   0  12   7      376.02      389.81      6.79 o
   1  12   7     1042.86     1039.48     13.86 o
   2  12   7       29.69       32.84      2.92 o
   3  12   7      209.45      234.45      7.07 o
  -9  13   7       21.79       13.29      1.57 o
  -8  13   7      769.77      807.25     11.09 o
  -7  13   7        4.76        5.61      1.08 o
  -6  13   7      352.70      336.63      5.79 o
  -5  13   7      360.19      327.70      8.44 o
  -4  13   7      791.28      785.43     13.25 o
  -3  13   7       18.38       17.42      2.30 o
  -2  13   7       97.82      107.45     12.15 o
  -1  13   7     1043.99     1045.90     18.19 o
   0  13   7        3.67        8.36      1.21 o
   1  13   7        3.91        7.97      1.89 o
   2  13   7      465.13      452.80      7.26 o
   3  13   7       95.21      103.26      7.38 o
  -8  14   7        4.01        5.15      1.49 o
  -7  14   7       47.56       53.32      5.37 o
  -6  14   7       73.85       86.27      8.38 o
  -5  14   7      175.17      171.35      9.01 o
  -4  14   7      119.90      137.89      9.13 o
  -3  14   7      705.04      728.46     20.12 o
  -2  14   7      427.43      424.67      8.69 o
  -1  14   7      167.50      155.27     10.41 o
   0  14   7      738.78      721.90      7.91 o
   1  14   7      373.00      394.65      5.68 o
   2  14   7       63.92       59.15      4.75 o
  -8  15   7      371.94      379.77     12.30 o
  -7  15   7      289.71      283.28      9.16 o
  -6  15   7        8.73       11.23      1.93 o
  -5  15   7        8.80        8.37      2.93 o
  -4  15   7      136.52      134.71      6.60 o
  -3  15   7      287.25      279.28      7.18 o
  -2  15   7      233.22      238.00      8.09 o
  -1  15   7      456.07      421.01     21.05 o
   0  15   7       40.97       39.79      4.25 o
   1  15   7       55.51       61.46      4.23 o
   2  15   7      203.00      201.00     10.31 o
  -7  16   7       45.74       41.55      3.80 o
  -6  16   7      253.13      256.99      7.86 o
  -5  16   7      151.19      162.07     12.43 o
  -4  16   7      283.39      273.46      8.50 o
  -3  16   7      111.97      108.51      7.46 o
  -2  16   7        1.91        1.76      1.10 o
  -1  16   7       51.35       55.36      4.77 o
   0  16   7       20.10       26.07      3.15 o
   1  16   7        4.10        4.94      1.43 o
  -6  17   7      333.11      345.67     16.33 o
  -5  17   7       58.59       52.71      4.70 o
  -4  17   7       86.86       90.36      5.20 o
  -3  17   7      625.93      647.51     21.69 o
  -2  17   7        6.79       13.27      4.39 o
  -1  17   7       63.77       60.73      5.27 o
   0  17   7       21.53       27.27      2.54 o
  -4  18   7       35.99       35.06      2.91 o
  -3  18   7       96.26       91.34      9.88 o
  -2  18   7       39.48       37.50      6.48 o
 -11   0   8      473.63      456.56     18.08 o
 -10   0   8      565.10      575.96     23.75 o
  -9   0   8        0.99        2.87      2.56 o
  -8   0   8      361.05      342.25      8.52 o
  -7   0   8       18.95        8.85      1.53 o
  -6   0   8      653.11      688.75     15.47 o
  -5   0   8      667.21      653.54     14.53 o
  -4   0   8       14.04       18.50      2.41 o
  -3   0   8     3117.38     3233.14     88.00 o
  -2   0   8        0.41        5.27      3.22 o
  -1   0   8     1142.11     1172.15     13.96 o
   0   0   8     3068.47     3073.37     28.61 o
   1   0   8      124.26      103.39      5.60 o
   2   0   8      725.16      721.91     11.33 o
   3   0   8       37.62       45.32      4.88 o
   4   0   8       10.37        4.71      1.56 o
 -11   1   8      354.40      381.31      6.74 o
 -10   1   8       25.76       23.60      2.11 o
  -9   1   8      258.54      267.73      4.14 o
  -8   1   8       55.55       65.72      3.90 o
  -7   1   8      111.47      102.86      6.15 o
  -6   1   8       11.45       27.23      5.50 o
  -5   1   8      702.14      649.82     10.49 o
  -4   1   8       95.53       93.33      6.54 o
  -3   1   8     1939.98     2022.96     15.98 o
  -2   1   8     1480.49     1497.57     12.20 o
  -1   1   8      188.54      179.79      4.09 o
   0   1   8      196.48      171.95      4.03 o
   1   1   8      177.34      186.00      5.37 o
   2   1   8      301.34      283.98      4.45 o
   3   1   8       52.68       50.49      3.06 o
   4   1   8      436.65      430.89      9.64 o
 -11   2   8        2.81        3.98      1.14 o
 -10   2   8      143.56      148.64      7.69 o
  -9   2   8      209.05      206.20      6.51 o
  -8   2   8      374.93      357.90      6.81 o
  -7   2   8      182.08      190.17      6.29 o
  -6   2   8      163.93      153.93     10.87 o
  -5   2   8       38.05       52.05      3.70 o
  -4   2   8       56.19       60.58      5.21 o
  -3   2   8     1232.66     1252.06     10.68 o
  -2   2   8       10.25       10.94      1.29 o
  -1   2   8      298.00      276.03      5.51 o
   0   2   8       54.79       57.22      3.32 o
   1   2   8       26.37       26.07      1.52 o
   2   2   8      883.52      901.69      9.24 o
   3   2   8      193.08      194.62      4.27 o
   4   2   8        2.06        1.80      0.72 o
 -11   3   8        3.31        1.64      0.85 o
 -10   3   8      100.14      107.29      4.62 o
  -9   3   8       26.71       31.79      2.26 o
  -8   3   8      413.31      399.67      7.99 o
  -7   3   8      232.30      229.21      6.24 o
  -6   3   8      537.79      481.19      8.93 o
  -5   3   8      262.34      265.99      7.03 o
  -4   3   8      470.14      419.69      6.72 o
  -3   3   8      450.78      458.04      6.12 o
  -2   3   8      630.80      601.73      6.85 o
  -1   3   8      243.73      236.85      4.75 o
   0   3   8      359.78      353.94      5.19 o
   1   3   8       21.60       18.37      1.95 o
   2   3   8      990.83     1007.44     11.18 o
   3   3   8       91.87       79.97      3.66 o
   4   3   8       26.49       22.96      2.37 o
 -11   4   8      370.41      359.76      8.59 o
 -10   4   8      286.19      287.96      7.61 o
  -9   4   8      579.11      581.61      7.80 o
  -8   4   8       16.89       15.08      1.63 o
  -7   4   8       23.03       21.19      1.46 o
  -6   4   8      698.77      684.22      9.55 o
  -5   4   8      671.32      633.07      9.07 o
  -4   4   8       12.46       15.55      1.30 o
  -3   4   8      194.59      183.71      4.77 o
  -2   4   8      336.27      340.73      6.62 o
  -1   4   8      380.97      360.62      6.95 o
   0   4   8      715.29      692.71      5.55 o
   1   4   8      407.21      378.96      5.20 o
   2   4   8       97.50       91.62      6.10 o
   3   4   8       35.67       24.80      2.58 o
   4   4   8       99.11      106.90      8.12 o
 -11   5   8       17.00       15.37      1.40 o
 -10   5   8        6.46        4.34      1.01 o
  -9   5   8      247.09      239.10      7.07 o
  -8   5   8       95.66      109.63      5.62 o
  -7   5   8       12.74        4.56      0.93 o
  -6   5   8       92.75       73.77      5.09 o
  -5   5   8      272.88      233.80      6.43 o
  -4   5   8       12.77       22.64      2.07 o
  -3   5   8     1483.35     1489.74     15.26 o
  -2   5   8      509.54      504.70      7.68 o
  -1   5   8       39.49       54.61      3.30 o
   0   5   8        0.40        1.74      0.73 o
   1   5   8       83.65       78.78      6.75 o
   2   5   8       50.61       58.22      5.26 o
   3   5   8       15.81       17.48      2.13 o
   4   5   8       59.70       55.41      2.94 o
 -10   6   8      134.64      145.90      6.62 o
  -9   6   8      401.92      403.01      5.69 o
  -8   6   8       43.15       34.14      2.08 o
  -7   6   8        1.03        3.34      0.86 o
  -6   6   8      255.19      224.16      6.83 o
  -5   6   8      333.68      346.14      7.98 o
  -4   6   8       87.14      117.53      9.13 o
  -3   6   8     1132.05     1103.90      9.53 o
  -2   6   8       40.09       32.58      1.83 o
  -1   6   8      652.38      642.22      5.46 o
   0   6   8      193.78      163.70      6.83 o
   1   6   8      292.49      265.27      7.25 o
   2   6   8      103.09      108.45      7.15 o
   3   6   8       67.12       68.86      5.21 o
   4   6   8       44.07       39.72      3.18 o
 -10   7   8        7.13        8.10      1.03 o
  -9   7   8       71.82       73.14      4.38 o
  -8   7   8      460.31      437.96     10.17 o
  -7   7   8      889.14      928.80     13.15 o
  -6   7   8      432.86      406.67      7.46 o
  -5   7   8      472.00      403.32      7.61 o
  -4   7   8       44.29       39.52      2.44 o
  -3   7   8      202.25      190.39      4.54 o
  -2   7   8      218.21      208.23      4.23 o
  -1   7   8      270.51      270.50      4.58 o
   0   7   8      295.43      280.17      4.01 o
   1   7   8        9.74        6.96      1.07 o
   2   7   8      717.68      754.05     15.03 o
   3   7   8      111.32      111.59      6.66 o
 -10   8   8      703.40      722.29      7.64 o
  -9   8   8      555.38      538.13      7.94 o
  -8   8   8      169.13      188.79      6.85 o
  -7   8   8      273.50      277.94      6.32 o
  -6   8   8      352.14      316.63      7.91 o
  -5   8   8     1057.55     1013.09     12.13 o
  -4   8   8        8.88       11.43      0.99 o
  -3   8   8      500.89      510.36      6.34 o
  -2   8   8        0.45        2.66      0.66 o
  -1   8   8       54.40       53.55      3.88 o
   0   8   8      496.27      475.25     10.78 o
   1   8   8      168.60      149.15      7.50 o
   2   8   8      759.41      743.11      8.68 o
   3   8   8      133.43      145.68      7.19 o
 -10   9   8      106.14      111.10      6.22 o
  -9   9   8       11.23       13.63      1.47 o
  -8   9   8      362.62      370.09      4.94 o
  -7   9   8      264.48      267.82     19.95 o
  -6   9   8      129.51      156.37     14.92 o
  -5   9   8      104.38      130.33     13.62 o
  -4   9   8      254.39      270.54      7.55 o
  -3   9   8      158.54      148.59      8.00 o
  -2   9   8       62.63       68.75      4.11 o
  -1   9   8      358.33      396.90      5.28 o
   0   9   8      455.09      453.82     10.29 o
   1   9   8      519.86      495.34     10.68 o
   2   9   8       36.78       41.55      2.72 o
   3   9   8       19.20       12.22      1.49 o
  -9  10   8      119.31      138.57      7.28 o
  -8  10   8      206.25      216.06     17.01 o
  -7  10   8      147.15      142.32     18.53 o
  -6  10   8        1.26        0.91      1.48 o
  -5  10   8     1036.22     1066.62     41.34 o
  -4  10   8      378.16      353.20      8.73 o
  -3  10   8      209.61      212.86      6.65 o
  -2  10   8      452.10      456.37      6.72 o
  -1  10   8        1.09        1.98      0.35 o
   0  10   8        2.86        7.29      1.20 o
   1  10   8      431.96      422.54      6.08 o
   2  10   8      192.94      187.25     12.94 o
   3  10   8      169.37      166.94      9.95 o
  -9  11   8       59.43       58.97      3.41 o
  -8  11   8      191.93      191.33      6.56 o
  -7  11   8      407.76      423.51      9.62 o
  -6  11   8      309.18      301.10      9.39 o
  -5  11   8      302.88      294.81      7.21 o
  -4  11   8       26.76       30.80      3.69 o
  -3  11   8      568.32      554.42      7.75 o
  -2  11   8       79.21       80.14      7.08 o
  -1  11   8      573.39      541.10      6.78 o
   0  11   8      396.72      408.24      5.67 o
   1  11   8       58.94       79.08      5.10 o
   2  11   8      192.17      194.50     10.43 o
  -9  12   8        9.55       10.11      1.22 o
  -8  12   8       59.56       57.64      4.03 o
  -7  12   8        6.05        8.82      1.29 o
  -6  12   8       41.86       42.49      4.03 o
  -5  12   8      156.55      173.36     12.56 o
  -4  12   8      849.99      855.44     14.39 o
  -3  12   8       38.64       43.24      4.60 o
  -2  12   8      247.32      245.33      6.14 o
  -1  12   8      154.25      146.92      8.26 o
   0  12   8       87.51       82.49      6.17 o
   1  12   8       49.24       51.64      3.91 o
   2  12   8        0.78        1.58      0.67 o
  -8  13   8      231.65      231.30      8.79 o
  -7  13   8       37.33       42.43      6.21 o
  -6  13   8      264.64      245.05      8.17 o
  -5  13   8        0.05        2.18      1.83 o
  -4  13   8       11.63        4.60      1.16 o
  -3  13   8        0.35        2.18      0.71 o
  -2  13   8       18.62       17.84      1.70 o
  -1  13   8        3.76        4.36      2.04 o
   0  13   8        4.91        4.42      1.29 o
   1  13   8       80.71       96.05      6.33 o
  -7  14   8      142.56      135.12      6.18 o
  -6  14   8        8.38        9.55      1.57 o
  -5  14   8       82.15      102.09      6.94 o
  -4  14   8        3.34        3.47      2.34 o
  -3  14   8       38.01       32.81      2.96 o
  -2  14   8        6.62        7.45      1.19 o
  -1  14   8      149.42      131.65     11.88 o
   0  14   8      327.72      323.15      7.50 o
   1  14   8        1.30        4.81      0.96 o
  -7  15   8       49.08       59.53      5.05 o
  -6  15   8        3.29        6.70      1.53 o
  -5  15   8      187.87      171.13     13.60 o
  -4  15   8      111.80      134.20      8.97 o
  -3  15   8      373.54      382.31      7.74 o
  -2  15   8      298.72      312.09     20.43 o
  -1  15   8       85.32       97.05      7.68 o
   0  15   8       42.25       38.48      2.83 o
  -6  16   8        8.67        9.37      2.70 o
  -5  16   8      112.01      118.08      8.47 o
  -4  16   8      286.88      282.57     20.70 o
  -3  16   8       93.67       93.22      7.23 o
  -2  16   8      176.83      193.90     13.79 o
  -1  16   8      188.03      220.49      8.65 o
 -10   1   9      231.33      239.94      9.24 o
  -9   1   9        1.08        3.62      1.05 o
  -8   1   9      325.64      318.41      5.91 o
  -7   1   9      695.09      696.66     12.83 o
  -6   1   9        2.19        4.51      1.74 o
  -5   1   9       54.34       65.42      4.74 o
  -4   1   9      787.73      799.61      8.13 o
  -3   1   9       16.04       23.42      1.67 o
  -2   1   9      305.19      300.19      5.05 o
  -1   1   9      317.35      327.46      5.14 o
   0   1   9        2.96        0.81      0.33 o
   1   1   9       74.94       66.63      4.22 o
   2   1   9      135.36      123.36      4.93 o
   3   1   9       36.73       29.08      2.25 o
 -10   2   9      170.56      170.31      7.39 o
  -9   2   9      259.66      251.81      8.84 o
  -8   2   9      696.46      682.10      8.46 o
  -7   2   9       21.44       25.63      2.31 o
  -6   2   9       61.52       72.97      4.45 o
  -5   2   9     1669.83     1711.58     16.01 o
  -4   2   9        8.42       11.67      1.66 o
  -3   2   9       55.67       56.16      3.63 o
  -2   2   9       70.78       84.18      4.86 o
  -1   2   9       57.94       58.02      3.12 o
   0   2   9      280.85      251.58      7.70 o
   1   2   9      519.97      488.54      5.48 o
   2   2   9      850.67      859.97      7.72 o
   3   2   9        2.04        1.47      1.01 o
 -10   3   9      234.05      223.87      7.06 o
  -9   3   9      170.15      196.42      9.88 o
  -8   3   9       59.02       62.07      4.18 o
  -7   3   9      403.59      384.19      9.39 o
  -6   3   9      699.43      707.68      9.62 o
  -5   3   9       42.60       54.27      4.74 o
  -4   3   9      858.66      840.86      7.62 o
  -3   3   9      276.29      262.31      5.44 o
  -2   3   9      153.08      163.71      4.56 o
  -1   3   9        7.69        8.47      1.14 o
   0   3   9       61.08       65.25      3.06 o
   1   3   9      521.33      507.09      5.59 o
   2   3   9       48.69       47.65      3.50 o
   3   3   9      197.68      163.47     10.90 o
 -10   4   9      273.40      300.78      8.53 o
  -9   4   9        0.59        2.66      0.84 o
  -8   4   9      321.32      307.84      6.63 o
  -7   4   9      173.97      180.62     15.66 o
  -6   4   9      585.41      567.33     11.15 o
  -5   4   9        9.67       12.92      1.11 o
  -4   4   9      420.19      422.17      7.53 o
  -3   4   9      388.99      338.20      5.49 o
  -2   4   9      585.15      591.50      9.05 o
  -1   4   9      432.75      412.41      5.69 o
   0   4   9      213.23      222.60      4.47 o
   1   4   9       63.02       60.75      3.40 o
   2   4   9        0.00        1.63      1.65 o
   3   4   9      669.15      720.13     10.67 o
 -10   5   9      106.17      119.58      6.92 o
  -9   5   9       59.54       70.07      3.98 o
  -8   5   9      108.46      119.48      6.96 o
  -7   5   9       19.16       25.05      1.77 o
  -6   5   9      224.39      259.21     21.35 o
  -5   5   9     1245.26     1266.90     12.37 o
  -4   5   9      495.74      483.70      8.26 o
  -3   5   9       54.59       63.55      3.69 o
  -2   5   9     1294.96     1348.55     12.80 o
  -1   5   9      333.23      338.78      4.72 o
   0   5   9       29.33       25.20      1.59 o
   1   5   9      555.25      539.17      6.69 o
   2   5   9      307.87      302.22      7.28 o
 -10   6   9      892.09      963.31     12.08 o
  -9   6   9      369.07      381.52     12.34 o
  -8   6   9       11.45       15.17      1.28 o
  -7   6   9       32.49       39.09      3.28 o
  -6   6   9      186.39      172.33     14.89 o
  -5   6   9      101.67      105.99      7.42 o
  -4   6   9       96.27       96.18     10.03 o
  -3   6   9      410.86      447.36      5.99 o
  -2   6   9      111.52      107.18      3.83 o
  -1   6   9       22.62       26.83      2.19 o
   0   6   9     1848.39     1924.25     22.74 o
   1   6   9      215.09      200.76      6.15 o
   2   6   9      144.83      145.96      8.19 o
 -10   7   9        2.10        2.78      0.94 o
  -9   7   9       58.10       60.40      3.13 o
  -8   7   9      601.49      641.24      7.68 o
  -7   7   9       31.95       37.59      2.84 o
  -6   7   9        0.10        1.99      1.61 o
  -5   7   9       64.45       55.63     11.75 o
  -4   7   9       39.31       34.85      2.85 o
  -3   7   9       29.28       27.94      1.59 o
  -2   7   9      250.16      227.60      6.28 o
  -1   7   9        2.71        1.68      0.94 o
   0   7   9       54.24       48.02      3.01 o
   1   7   9       74.10       86.82      5.10 o
   2   7   9       17.24       13.46      1.62 o
  -9   8   9      369.67      391.60      7.29 o
  -8   8   9        6.88        7.87      1.74 o
  -7   8   9      668.50      672.06     15.72 o
  -6   8   9       95.44       91.05      7.18 o
  -5   8   9      171.54      178.98     10.31 o
  -4   8   9        0.96        1.91      0.63 o
  -3   8   9       44.94       38.17      1.88 o
  -2   8   9      503.31      488.63      5.86 o
  -1   8   9        0.82        1.35      0.40 o
   0   8   9       29.34       36.78      2.32 o
   1   8   9      183.42      215.30      7.90 o
   2   8   9        5.14        6.20      0.93 o
  -9   9   9       12.58       10.02      1.37 o
  -8   9   9       10.54        9.74      1.84 o
  -7   9   9      812.04      848.48     14.42 o
  -6   9   9      160.33      185.30      8.17 o
  -5   9   9        1.27        2.29      0.89 o
  -4   9   9        0.41        1.69      0.92 o
  -3   9   9      609.24      633.33      7.46 o
  -2   9   9      574.68      575.70      6.21 o
  -1   9   9      252.19      238.48      6.81 o
   0   9   9      263.88      268.66     12.95 o
   1   9   9      203.51      215.80      6.21 o
  -9  10   9       38.67       42.54      3.15 o
  -8  10   9       23.08       26.80      3.88 o
  -7  10   9      152.26      183.16     11.88 o
  -6  10   9       10.27        9.46      1.32 o
  -5  10   9      427.09      429.34      9.57 o
  -4  10   9      613.74      612.37      8.79 o
  -3  10   9      230.04      251.96     11.89 o
  -2  10   9       24.21       21.82      1.91 o
  -1  10   9       31.53       32.80      2.12 o
   0  10   9      523.45      532.86      9.36 o
   1  10   9      105.57      104.48      6.26 o
  -8  11   9      579.53      585.67     11.69 o
  -7  11   9       31.43       28.89      4.02 o
  -6  11   9        1.68        5.07      1.39 o
  -5  11   9        0.28        3.85      1.86 o
  -4  11   9      397.92      393.28      5.98 o
  -3  11   9       12.32       12.52      2.27 o
  -2  11   9      164.00      151.83      5.06 o
  -1  11   9      146.46      150.02      7.47 o
   0  11   9      109.70      118.21      7.60 o
   1  11   9      224.36      199.12      5.47 o
  -8  12   9       79.24       77.10      8.47 o
  -7  12   9      170.15      159.77     17.49 o
  -6  12   9      142.96      171.45     10.98 o
  -5  12   9      627.22      610.31     10.64 o
  -4  12   9      100.84       84.82      5.03 o
  -3  12   9        8.62        7.99      1.35 o
  -2  12   9      181.35      166.81      5.27 o
  -1  12   9      283.63      297.13      7.91 o
   0  12   9       96.97       88.64      8.34 o
  -7  13   9      693.89      742.93     13.53 o
  -6  13   9      191.55      171.59     19.54 o
  -5  13   9       86.46       84.90      4.87 o
  -4  13   9       92.99       89.85      7.41 o
  -3  13   9      296.78      301.62     13.17 o
  -2  13   9        0.48        1.91      1.21 o
  -1  13   9      225.21      240.57     22.58 o
  -6  14   9       21.13       24.20      2.78 o
  -5  14   9      217.91      239.02     11.74 o
  -4  14   9       77.49       67.60      6.63 o
  -3  14   9       47.95       42.65      2.52 o
  -2  14   9      515.84      518.00     22.37 o
  -4  15   9        8.82        9.37      2.56 o
  -3  15   9      713.54      731.67     10.55 o
 -10   0  10        6.14        4.03      1.69 o
  -9   0  10      469.34      453.75     16.02 o
  -8   0  10      190.67      185.45     18.96 o
  -7   0  10      258.74      245.64      7.21 o
  -6   0  10      611.62      630.96     20.48 o
  -5   0  10      582.48      565.95     10.64 o
  -4   0  10        7.88        9.89      1.42 o
  -3   0  10      646.34      650.21     11.14 o
  -2   0  10        3.04        3.95      0.98 o
  -1   0  10        0.00        2.34      0.92 o
   0   0  10      422.21      425.64      5.97 o
   1   0  10      495.62      501.67      8.35 o
 -10   1  10      364.24      386.67      7.39 o
  -9   1  10        0.17        1.50      1.28 o
  -8   1  10       52.57       58.49      5.03 o
  -7   1  10      668.68      632.77     14.51 o
  -6   1  10       40.30       56.55      3.73 o
  -5   1  10      201.93      210.24     16.87 o
  -4   1  10      212.04      203.33     10.20 o
  -3   1  10       52.87       54.03      4.27 o
  -2   1  10       11.57       13.29      1.18 o
  -1   1  10     1234.03     1257.55     14.13 o
   0   1  10      149.64      137.08      3.54 o
   1   1  10       12.37        6.04      1.32 o
 -10   2  10      210.32      222.09      7.32 o
  -9   2  10       64.02       71.07      6.29 o
  -8   2  10       12.95       12.21      3.85 o
  -7   2  10      156.95      169.94      8.05 o
  -6   2  10        0.05        1.43      0.82 o
  -5   2  10      103.88      121.14      6.69 o
  -4   2  10      296.93      295.74      8.02 o
  -3   2  10      147.61      148.63      7.74 o
  -2   2  10      253.64      229.41      3.56 o
  -1   2  10      172.81      165.12      3.31 o
   0   2  10       48.43       46.45      3.01 o
   1   2  10      136.28      130.20      3.80 o
 -10   3  10       93.97      109.64      5.71 o
  -9   3  10       78.17       86.02      6.78 o
  -8   3  10       34.28       43.07      2.80 o
  -7   3  10        2.17        5.34      1.76 o
  -6   3  10      495.27      508.55     14.92 o
  -5   3  10      493.12      477.23      9.65 o
  -4   3  10        1.11        2.70      0.71 o
  -3   3  10       24.43       28.58      2.09 o
  -2   3  10      484.50      468.69      7.16 o
  -1   3  10      231.63      229.79      5.04 o
   0   3  10      270.80      268.34      5.38 o
   1   3  10      151.08      144.96      4.96 o
 -10   4  10      101.03      112.25      6.37 o
  -9   4  10      108.79      122.64     13.16 o
  -8   4  10     1036.30     1045.37     13.29 o
  -7   4  10      228.55      240.20     12.86 o
  -6   4  10       39.12       41.18      3.25 o
  -5   4  10       18.94       21.99      2.57 o
  -4   4  10        0.17        2.14      0.73 o
  -3   4  10      234.23      227.78      4.46 o
  -2   4  10      234.32      243.52      5.32 o
  -1   4  10        1.80        2.61      0.51 o
   0   4  10       21.33       15.39      1.60 o
   1   4  10       44.87       43.43      4.22 o
  -9   5  10        0.02        1.75      1.21 o
  -8   5  10       37.06       48.34      3.80 o
  -7   5  10       98.74      101.48      6.63 o
  -6   5  10       21.94       23.47      2.64 o
  -5   5  10       92.94      105.83      6.43 o
  -4   5  10       31.72       40.30      2.87 o
  -3   5  10       28.05       24.91      2.02 o
  -2   5  10       11.04       11.79      1.01 o
  -1   5  10       18.97       16.59      1.74 o
   0   5  10      225.62      201.26      4.47 o
   1   5  10        5.47        5.02      1.50 o
  -9   6  10       52.18       59.43      4.16 o
  -8   6  10      331.05      309.34      9.41 o
  -7   6  10        0.05        2.80      0.99 o
  -6   6  10       77.32       79.73      6.00 o
  -5   6  10      314.72      316.90      9.35 o
  -4   6  10      142.93      132.12      9.21 o
  -3   6  10        0.40        1.41      0.52 o
  -2   6  10       16.86       14.96      1.57 o
  -1   6  10       62.21       51.20      2.58 o
   0   6  10      216.87      208.04      8.05 o
   1   6  10        5.64        9.68      2.34 o
  -9   7  10        6.11        6.44      1.24 o
  -8   7  10        0.39        2.09      0.78 o
  -7   7  10       11.04        9.43      2.56 o
  -6   7  10     1378.17     1474.72     13.73 o
  -5   7  10      600.59      603.98      9.07 o
  -4   7  10        1.61        2.56      0.64 o
  -3   7  10      128.09      124.92      2.57 o
  -2   7  10      509.99      502.86      4.96 o
  -1   7  10        1.49        1.43      0.55 o
   0   7  10      312.87      298.27      8.30 o
  -9   8  10       23.17       19.87      2.53 o
  -8   8  10      881.42      898.75     12.22 o
  -7   8  10      564.73      558.08      8.58 o
  -6   8  10      212.73      210.93     10.66 o
  -5   8  10      203.71      199.76     13.95 o
  -4   8  10      368.07      362.58     15.34 o
  -3   8  10       19.10       22.05      2.21 o
  -2   8  10       20.72       24.75      2.41 o
  -1   8  10        8.77        9.24      1.09 o
   0   8  10      197.09      209.61      7.41 o
  -8   9  10      315.77      330.93     10.75 o
  -7   9  10       34.65       36.72      3.28 o
  -6   9  10       36.69       37.89      3.02 o
  -5   9  10        0.51        1.57      0.72 o
  -4   9  10       39.39       40.45      3.36 o
  -3   9  10      567.54      543.78      5.62 o
  -2   9  10      295.50      289.10      5.11 o
  -1   9  10       70.82       81.98      5.21 o
   0   9  10      488.75      505.64     15.33 o
  -8  10  10       54.03       51.52      3.72 o
  -7  10  10      167.05      175.75      9.94 o
  -6  10  10      214.86      232.01      8.92 o
  -5  10  10      139.98      139.52      6.67 o
  -4  10  10      418.84      417.70      6.86 o
  -3  10  10      129.51      120.38      7.40 o
  -2  10  10      111.91       95.85      6.10 o
  -1  10  10       11.32        9.91      1.22 o
  -7  11  10      439.94      491.48     17.37 o
  -6  11  10       51.80       56.33      3.94 o
  -5  11  10      104.51      110.81      9.27 o
  -4  11  10      240.40      226.50      6.45 o
  -3  11  10      189.36      195.22      8.50 o
  -2  11  10       12.61       16.03      2.08 o
  -6  12  10      137.77      138.36      7.79 o
  -5  12  10        9.61       11.60      1.39 o
  -4  12  10       65.90       71.29      5.60 o
  -3  12  10      183.09      190.88     12.61 o
  -9   1  11      534.04      531.48     35.96 o
  -8   1  11      245.30      230.32     18.84 o
  -7   1  11      155.80      161.42      6.43 o
  -6   1  11        1.80        2.77      0.83 o
  -5   1  11      331.01      318.11      7.45 o
  -4   1  11       32.68       33.26      2.29 o
  -3   1  11        5.46        7.81      1.05 o
  -2   1  11       17.59       16.05      1.73 o
  -1   1  11      122.99      110.90      4.26 o
  -9   2  11      299.24      317.23     27.54 o
  -8   2  11      214.16      219.70      8.07 o
  -7   2  11     1323.32     1432.86     21.16 o
  -6   2  11      313.56      327.55      7.56 o
  -5   2  11      301.13      326.78      7.02 o
  -4   2  11      341.35      357.78      8.30 o
  -3   2  11      519.77      509.01      5.61 o
  -2   2  11      302.24      309.94      7.07 o
  -1   2  11      177.40      175.27      4.10 o
  -9   3  11      525.52      558.94     14.24 o
  -8   3  11       54.71       58.38      3.89 o
  -7   3  11        8.81       12.60      2.49 o
  -6   3  11      381.81      385.80     12.30 o
  -5   3  11      156.17      141.49      4.32 o
  -4   3  11       18.34       18.77      2.04 o
  -3   3  11        4.41        4.29      0.66 o
  -2   3  11      307.25      316.42      9.30 o
  -1   3  11      174.38      166.14      5.17 o
  -8   4  11      277.02      268.08      7.74 o
  -7   4  11      182.65      202.91      8.59 o
  -6   4  11      205.59      212.83      6.57 o
  -5   4  11        3.91        4.64      0.94 o
  -4   4  11       22.00       22.97      2.04 o
  -3   4  11      160.86      170.27      7.02 o
  -2   4  11      357.36      363.23      6.41 o
  -1   4  11      111.97       83.64      3.48 o
  -8   5  11        0.24        3.79      1.60 o
  -7   5  11      290.25      293.49     12.48 o
  -6   5  11      417.84      436.76     11.94 o
  -5   5  11       21.11       20.80      1.95 o
  -4   5  11      305.15      305.42      7.28 o
  -3   5  11       81.69       87.38      4.29 o
  -2   5  11        7.79        4.85      0.70 o
  -1   5  11      112.00       91.28      4.27 o
  -8   6  11      928.74      951.99     25.18 o
  -7   6  11      378.35      369.57      6.14 o
  -6   6  11      351.90      373.16      6.08 o
  -5   6  11       78.45       78.59      3.47 o
  -4   6  11      101.57       91.75      3.39 o
  -3   6  11       29.43       27.92      2.75 o
  -2   6  11     1086.96     1096.14     11.59 o
  -7   7  11       27.85       30.51      1.96 o
  -6   7  11       86.09       89.86      6.08 o
  -5   7  11      202.98      205.63     12.64 o
  -4   7  11       71.84       68.92      3.89 o
  -3   7  11       40.53       37.31      2.88 o
  -2   7  11       18.02       11.22      1.18 o
  -7   8  11       14.89       19.03      2.05 o
  -6   8  11        0.82        0.85      1.04 o
  -5   8  11       45.21       44.55      2.90 o
  -4   8  11       38.16       38.90      2.95 o
  -3   8  11      175.61      159.55      4.65 o
  -6   9  11       34.21       40.28      2.97 o
  -5   9  11      148.96      146.09      6.68 o
  -4   9  11      327.88      333.71      9.57 o
  -6   0  12        6.29        6.83      2.08 o
  -5   0  12      643.80      664.39     12.84 o
  -4   0  12      450.51      418.91      9.53 o
  -6   1  12       10.35       12.20      1.16 o
  -5   1  12      673.20      671.73      9.46 o
  -4   1  12        7.17        4.98      1.38 o
  -6   2  12       26.06       27.41      2.01 o
  -5   2  12        4.36        7.46      1.06 o
  -4   2  12       92.01       90.87      5.53 o
  -6   3  12        0.06        1.06      0.80 o
  -5   3  12       30.49       26.89      1.99 o
  -4   3  12      423.97      431.57      6.74 o
 
